# Supplementary material for: Tumor derived UBR5 promotes ovarian cancer growth and metastasis through inducing immunosuppressive macrophages
Source: Nat Commun. 2020 Dec 8;11:6298. doi: 10.1038/s41467-020-20140-0 (PMC7722725; doi:10.1038/s41467-020-20140-0)
Supplement: Supplementary file 5 — Supplementary Data 2 [file 41467_2020_20140_MOESM5_ESM.xlsx]

## Sheet: Supplementary Fig6a G2
Supplementary Fig6a
Genes in Group2
		Tracking_id	Gene_name	Locus	naive_Macro	ID8_GFP_TAM	ID8_KO_TAM	biotype	logFC.KO.vs.naive
		ENSMUSG00000025900	Rp1	1:3999556-4409241	0.0814629	2.24215	6.83977	protein_coding	6.39166
		ENSMUSG00000109048	Rp1	1:4292980-4409187	6.05376e-06	0.320102	1.57406	protein_coding	17.9882
		ENSMUSG00000051285	Pcmtd1	1:7088919-7173628	5.68772	13.7896	15.5273	protein_coding	1.44888
		ENSMUSG00000025915	Sgk3	1:9798106-9900845	17.6809	25.195	34.3122	protein_coding	0.95653
		ENSMUSG00000025779	Ly96	1:16688050-16709611	45.0156	44.6583	56.8115	protein_coding	0.335758
		ENSMUSG00000025939	Ube2w	1:16540789-16619489	18.9197	13.836	19.8226	protein_coding	0.067257
		ENSMUSG00000043716	Rpl7	1:16101294-16104662	207.005	280.38	362.235	protein_coding	0.80726
		ENSMUSG00000025907	Rb1cc1	1:6206196-6276648	11.6739	16.7935	19.824	protein_coding	0.763961
		ENSMUSG00000026158	Ogfrl1	1:23366423-23397772	3.84629	6.24767	9.84106	protein_coding	1.35535
		ENSMUSG00000005886	Ncoa2	1:13139104-13374083	5.0814	10.1994	14.3225	protein_coding	1.49499
		ENSMUSG00000025920	Stau2	1:16228673-16520112	4.50396	4.55276	8.94218	protein_coding	0.989433
		ENSMUSG00000073725	Lmbrd1	1:24678629-24766301	41.7361	30.232	44.811	protein_coding	0.102557
		ENSMUSG00000026126	Ptpn18	1:34459761-34475733	58.2456	162.086	198.605	protein_coding	1.76968
		ENSMUSG00000004768	Rab23	1:33719886-33742564	2.2175	3.06651	3.33707	protein_coding	0.589648
		ENSMUSG00000047180	Neurl3	1:36264596-36274679	80.2435	46.2701	83.5816	protein_coding	0.0588008
		ENSMUSG00000045216	Hs6st1	1:36068399-36106446	17.9478	26.4517	31.113	protein_coding	0.79371
		ENSMUSG00000042197	Zfp451	1:33761544-33814595	5.25808	9.51361	11.6026	protein_coding	1.14184
		ENSMUSG00000037503	Fam168b	1:34813218-34843065	38.2831	38.8601	52.8674	protein_coding	0.465671
		ENSMUSG00000067653	Ankrd23	1:36530187-36536883	0.911102	3.20144	3.79118	protein_coding	2.05696
		ENSMUSG00000001138	Cnnm3	1:36511866-36528237	6.11297	8.95737	11.9025	protein_coding	0.961319
		ENSMUSG00000060771	Tsga10	1:37754775-37866429	3.26582	4.45336	7.55794	protein_coding	1.21055
		ENSMUSG00000037470	Uggt1	1:36140026-36244720	33.6466	32.5308	39.9145	protein_coding	0.246452
		ENSMUSG00000026116	Tmem131	1:36792190-36943666	15.4048	21.1078	23.205	protein_coding	0.591056
		ENSMUSG00000037138	Aff3	1:38177325-38664955	0.675991	0.255236	1.76761	protein_coding	1.38672
		ENSMUSG00000041945	Mfsd9	1:40772037-40790687	1.20726	2.64154	2.99752	protein_coding	1.31203
		ENSMUSG00000010290	AI597479	1:43098709-43115947	5.52621	5.39785	6.07205	protein_coding	0.135893
		ENSMUSG00000073702	Rpl31	1:39367841-39371911	9.62004	9.89999	12.5779	protein_coding	0.386776
		ENSMUSG00000041763	Tpp2	1:43933646-44003000	22.5898	28.3723	31.2466	protein_coding	0.468028
		ENSMUSG00000041426	Hibch	1:52844928-52920986	6.51817	9.27344	10.7046	protein_coding	0.715692
		ENSMUSG00000041439	Mfsd6	1:52656285-52727462	9.55175	15.7545	26.5202	protein_coding	1.47325
		ENSMUSG00000026095	Asnsd1	1:53344616-53352752	25.8344	25.7481	30.4403	protein_coding	0.236689
		ENSMUSG00000026103	Gls	1:52163447-52233232	42.9007	51.8727	60.5521	protein_coding	0.497176
		ENSMUSG00000062939	Stat4	1:51987147-52107189	4.98767	11.0755	15.7926	protein_coding	1.66281
		ENSMUSG00000038323	1700066M21Rik	1:57377619-57385423	2.62303	2.37868	2.83917	protein_coding	0.114235
		ENSMUSG00000025982	Sf3b1	1:54985168-55027481	50.0529	59.4218	67.0768	protein_coding	0.42236
		ENSMUSG00000046994	Mars2	1:55237176-55248470	0.574835	0.740854	1.13703	protein_coding	0.984051
		ENSMUSG00000054770	Kctd18	1:57955100-58018956	6.49174	8.80778	10.0984	protein_coding	0.63745
		ENSMUSG00000052331	Ankrd44	1:54645339-54926387	13.871	15.4881	40.0083	protein_coding	1.52823
		ENSMUSG00000026034	Clk1	1:58410188-58424066	66.1459	81.2824	121.038	protein_coding	0.871736
		ENSMUSG00000026027	Stradb	1:58973521-58995715	8.98435	10.6654	11.8592	protein_coding	0.400521
		ENSMUSG00000026028	Trak2	1:58900448-58973430	9.36543	9.96878	13.2108	protein_coding	0.496301
		ENSMUSG00000038174	Fam126b	1:58522805-58586323	1.07988	1.76409	2.34087	protein_coding	1.11617
		ENSMUSG00000041040	Fam117b	1:59913005-59985346	7.34599	13.4785	20.2776	protein_coding	1.46486
		ENSMUSG00000049439	Cyp20a1	1:60343322-60388060	15.2032	15.8404	21.0269	protein_coding	0.467861
		ENSMUSG00000026009	Icos	1:60977926-61000320	0.573343	0.700121	1.53599	protein_coding	1.4217
		ENSMUSG00000067336	Bmpr2	1:59763399-59879014	3.45497	5.41186	6.20893	protein_coding	0.845671
		ENSMUSG00000026017	Carf	1:60098246-60153953	1.50322	1.9744	3.65723	protein_coding	1.2827
		ENSMUSG00000052062	Pard3b	1:61638823-62642284	0.707947	2.26537	3.54793	protein_coding	2.32526
		ENSMUSG00000025950	Idh1	1:65158615-65186500	136.54	164.555	197.492	protein_coding	0.532471
		ENSMUSG00000051344	Plekhm3	1:64785982-64956824	11.814	16.6391	20.4353	protein_coding	0.790566
		ENSMUSG00000025958	Creb1	1:64532644-64604548	6.9667	7.70847	12.5765	protein_coding	0.852183
		ENSMUSG00000040865	Ino80d	1:62958417-63114667	2.20922	3.80664	5.55496	protein_coding	1.33024
		ENSMUSG00000025967	Eef1b2	1:63176824-63180486	341.292	546.81	651.816	protein_coding	0.933458
		ENSMUSG00000046330	Rpl37a	1:72711289-72713813	84.1865	107.716	121.901	protein_coding	0.534049
		ENSMUSG00000026176	Ctdsp1	1:74391508-74397285	15.2833	23.4165	29.0189	protein_coding	0.925037
		ENSMUSG00000026170	Cyp27a1	1:74713573-74737892	5.57885	24.8569	50.992	protein_coding	3.19223
		ENSMUSG00000033159	Cnppd1	1:75134553-75142711	60.7424	54.794	65.6087	protein_coding	0.111183
		ENSMUSG00000006301	Tmbim1	1:74288246-74305622	56.6936	41.0895	65.9374	protein_coding	0.217911
		ENSMUSG00000033257	Ttll4	1:74661744-74703730	6.72562	12.2869	14.9328	protein_coding	1.15075
		ENSMUSG00000026200	Glb1l	1:75198235-75210813	9.19109	14.6488	24.1242	protein_coding	1.39217
		ENSMUSG00000026199	Ankzf1	1:75192150-75199387	11.9079	11.2784	14.3073	protein_coding	0.264832
		ENSMUSG00000026213	Stk11ip	1:75521528-75537335	15.8713	18.9501	23.6914	protein_coding	0.577943
		ENSMUSG00000052477	C130026I21Rik	1:84992689-85270566	8.05605	10.6206	11.4722	protein_coding	0.509998
		ENSMUSG00000052760	A630001G21Rik	1:85717082-85778643	23.4058	23.0775	27.1575	protein_coding	0.214485
		ENSMUSG00000026223	Itm2c	1:85894280-85908675	108.953	129.615	142.725	protein_coding	0.389532
		ENSMUSG00000036707	Cab39	1:85793440-85851576	35.4373	35.1203	42.1766	protein_coding	0.251174
		ENSMUSG00000038608	Dock10	1:80501072-80758527	7.66223	10.8374	13.235	protein_coding	0.788522
		ENSMUSG00000048000	Gigyf2	1:87326997-87450796	20.8995	25.715	28.402	protein_coding	0.442524
		ENSMUSG00000026288	Inpp5d	1:87620311-87720507	59.0491	50.9542	76.0375	protein_coding	0.364796
		ENSMUSG00000070738	Dgkd	1:87853286-87945180	14.2774	14.1735	19.6397	protein_coding	0.46004
		ENSMUSG00000026303	Mlph	1:90915084-90951142	0.708339	0.583324	1.4676	protein_coding	1.05095
		ENSMUSG00000026311	Asb1	1:91540543-91559589	3.12573	4.34304	4.60875	protein_coding	0.560182
		ENSMUSG00000026271	Gpr35	1:92950864-92986391	35.0238	34.7117	50.3639	protein_coding	0.524054
		ENSMUSG00000026269	Rnpepl1	1:92910782-92924384	56.2732	69.0352	74.7489	protein_coding	0.409604
		ENSMUSG00000047793	Sned1	1:93235840-93301065	0.170819	0.580031	1.56595	protein_coding	3.1965
		ENSMUSG00000026283	Ing5	1:93803964-93822101	7.2724	7.28715	8.04158	protein_coding	0.145047
		ENSMUSG00000026276	Sept2	1:93478963-93510260	72.164	85.5617	95.2043	protein_coding	0.399747
		ENSMUSG00000040710	St8sia4	1:95587681-95667571	14.984	6.83448	16.8307	protein_coding	0.167672
		ENSMUSG00000009907	Vps4b	1:106764070-106796728	41.6617	40.2515	49.9756	protein_coding	0.262502
		ENSMUSG00000026315	Serpinb8	1:107590005-107610484	75.3085	67.9138	96.6259	protein_coding	0.359597
		ENSMUSG00000026319	2310035C23Rik	1:105663860-105755191	11.0534	15.5736	16.6256	protein_coding	0.588916
		ENSMUSG00000050777	Tmem37	1:120067376-120074074	11.9016	38.4154	49.6435	protein_coding	2.06045
		ENSMUSG00000026389	Steap3	1:120190756-120272705	13.4993	21.8371	26.3491	protein_coding	0.964869
		ENSMUSG00000026384	Ptpn4	1:119652466-119837613	0.895969	2.06778	2.53597	protein_coding	1.50102
		ENSMUSG00000026339	Ccdc93	1:121431048-121506460	7.57707	7.07646	9.47456	protein_coding	0.322419
		ENSMUSG00000026430	Rassf5	1:131176409-131245258	7.71799	22.2743	27.6579	protein_coding	1.84139
		ENSMUSG00000004552	Ctse	1:131638305-131675505	0.322106	0.679658	1.61153	protein_coding	2.32282
		ENSMUSG00000013275	Slc41a1	1:131827492-131848865	4.63681	5.32908	6.08534	protein_coding	0.392205
		ENSMUSG00000026409	Pfkfb2	1:130689181-130729253	4.32782	5.41391	6.34894	protein_coding	0.552875
		ENSMUSG00000046404	Yod1	1:130717326-130724358	1.60593	1.71776	2.03204	protein_coding	0.33952
		ENSMUSG00000026433	Rab29	1:131867223-131872887	23.2457	26.7697	38.4336	protein_coding	0.725404
		ENSMUSG00000009772	Nuak2	1:132316125-132333488	13.3359	18.2344	19.4366	protein_coding	0.543461
		ENSMUSG00000048174	Tmem81	1:132506229-132508639	3.21409	2.80241	4.65102	protein_coding	0.533137
		ENSMUSG00000042046	Dstyk	1:132417554-132466958	5.98683	8.35178	10.9034	protein_coding	0.864914
		ENSMUSG00000026439	Rbbp5	1:132477364-132505659	18.9131	16.2577	20.3461	protein_coding	0.105366
		ENSMUSG00000046062	Ppp1r15b	1:133131142-133139783	36.0417	35.6827	47.67	protein_coding	0.403415
		ENSMUSG00000026447	Pik3c2b	1:133045666-133108687	0.458835	0.661148	1.07747	protein_coding	1.2316
		ENSMUSG00000070643	Sox13	1:133382302-133424377	0.782263	1.15457	2.04043	protein_coding	1.38315
		ENSMUSG00000026456	Cyb5r1	1:134405558-134411740	62.9489	47.0845	76.5192	protein_coding	0.281641
		ENSMUSG00000054387	Mdm4	1:132959483-133030561	9.85228	19.6892	27.4641	protein_coding	1.47902
		ENSMUSG00000041757	Plekha6	1:133164209-133303435	0.162679	15.9754	19.3549	protein_coding	6.89453
		ENSMUSG00000042229	Rabif	1:134494647-134508774	12.612	11.4571	14.4485	protein_coding	0.196123
		ENSMUSG00000026457	Adipor1	1:134415377-134433351	61.29	52.9199	68.9667	protein_coding	0.170248
		ENSMUSG00000026455	Klhl12	1:134455530-134491018	9.80893	10.0739	10.6588	protein_coding	0.119877
		ENSMUSG00000044768	D1Ertd622e	1:97606317-97662074	19.7145	18.5404	21.0449	protein_coding	0.0942135
		ENSMUSG00000031506	Ptpn7	1:135132699-135145317	49.1908	29.7949	54.9197	protein_coding	0.158935
		ENSMUSG00000102976	Zc3h11a	1:133619861-133661380	33.3599	39.103	55.0597	protein_coding	0.722882
		ENSMUSG00000094410	Gm38394	1:133619939-133661318	1.81174	6.03974	8.39301	protein_coding	2.21181
		ENSMUSG00000102049	Zbed6	1:133655878-133660885	0.559217	2.60514	4.96436	protein_coding	3.15013
		ENSMUSG00000041570	Camsap2	1:136268122-136346104	7.53569	6.58767	10.501	protein_coding	0.478715
		ENSMUSG00000026393	Nek7	1:138482874-138620141	16.591	17.8505	26.8883	protein_coding	0.696578
		ENSMUSG00000041642	Kif21b	1:136131388-136177998	3.9706	8.27152	14.6064	protein_coding	1.87917
		ENSMUSG00000026395	Ptprc	1:138062860-138175708	73.1688	73.4119	96.3944	protein_coding	0.397721
		ENSMUSG00000026357	Rgs18	1:144752682-144775435	4.13892	14.6798	28.2723	protein_coding	2.77206
		ENSMUSG00000023150	Ivns1abp	1:151344476-151364422	24.8294	34.3883	39.0098	protein_coding	0.651787
		ENSMUSG00000009418	Nav1	1:135434579-135607295	6.38515	14.3157	22.4881	protein_coding	1.81637
		ENSMUSG00000026365	Cfh	1:140084707-140183764	62.3216	64.8382	248.664	protein_coding	1.99639
		ENSMUSG00000053286	Trmt1l	1:151428541-151458161	15.4263	13.7554	16.5452	protein_coding	0.101021
		ENSMUSG00000043019	Edem3	1:151755370-151822051	7.47554	8.90647	10.3721	protein_coding	0.472458
		ENSMUSG00000026480	Ncf2	1:152800193-152836991	80.0933	62.3755	91.2624	protein_coding	0.188339
		ENSMUSG00000026473	Glul	1:153899943-153909723	261.617	175.017	459.258	protein_coding	0.811849
		ENSMUSG00000006014	Prg4	1:150449411-150466165	121.582	1014.47	2966.55	protein_coding	4.60878
		ENSMUSG00000026469	Xpr1	1:155275700-155417415	8.59098	11.3289	14.209	protein_coding	0.72591
		ENSMUSG00000033671	Cep350	1:155844963-155973255	6.31548	7.14412	12.2048	protein_coding	0.950484
		ENSMUSG00000026721	Rabgap1l	1:160219173-160793211	5.93245	8.59015	16.6688	protein_coding	1.49045
		ENSMUSG00000040423	Rc3h1	1:160906417-160974978	4.39769	5.56913	8.62747	protein_coding	0.972192
		ENSMUSG00000040782	Rfwd2	1:159232319-159347640	8.25701	8.6492	11.0559	protein_coding	0.421125
		ENSMUSG00000004110	Cacna1e	1:154390730-154884501	0.359647	0.155066	1.26828	protein_coding	1.81822
		ENSMUSG00000026705	Klhl20	1:161088374-161131511	9.27027	7.81656	11.1651	protein_coding	0.268313
		ENSMUSG00000040297	Suco	1:161816113-161876682	14.6546	15.5279	15.9501	protein_coding	0.122212
		ENSMUSG00000041396	Mettl18	1:163994888-163997243	3.45302	3.41569	4.17833	protein_coding	0.275068
		ENSMUSG00000026580	Selp	1:164115263-164150026	19.0501	191.741	499.557	protein_coding	4.71278
		ENSMUSG00000026579	F5	1:164151837-164220277	9.40632	71.3631	218.693	protein_coding	4.53913
		ENSMUSG00000040848	Sft2d2	1:165174336-165194438	15.4944	19.786	23.6108	protein_coding	0.6077
		ENSMUSG00000040843	Tiprl	1:165212285-165236996	16.8116	16.3902	18.2213	protein_coding	0.116169
		ENSMUSG00000026698	Pigc	1:161969185-161973435	11.4006	10.4678	12.5378	protein_coding	0.137174
		ENSMUSG00000026571	Dcaf6	1:165328697-165460475	7.50499	8.54583	10.4682	protein_coding	0.480091
		ENSMUSG00000040723	Rcsd1	1:165646515-165709757	12.9664	27.3668	53.7074	protein_coding	2.05034
		ENSMUSG00000052428	Tmco1	1:167308377-167333978	76.3809	77.5585	90.7655	protein_coding	0.248932
		ENSMUSG00000015843	Rxrg	1:167598383-167639623	1.24045	0.885919	1.50807	protein_coding	0.28184
		ENSMUSG00000060568	Fam78b	1:167001416-167091302	7.66556	18.0899	20.5046	protein_coding	1.41948
		ENSMUSG00000026670	Uap1	1:170141937-170174957	30.644	59.4748	85.3434	protein_coding	1.47767
		ENSMUSG00000038421	Fcrla	1:170917575-170927583	10.0028	1.67216	11.5811	protein_coding	0.211368
		ENSMUSG00000026667	Uhmk1	1:170193419-170215397	16.7421	12.9136	24.2937	protein_coding	0.537102
		ENSMUSG00000059498	Fcgr3	1:171051173-171064935	587.456	527.117	744.487	protein_coding	0.341766
		ENSMUSG00000026641	Usf1	1:171411312-171419142	26.9268	46.9278	56.3412	protein_coding	1.06515
		ENSMUSG00000103711	Tstd1	1:171418871-171420352	2.12981	2.29704	4.83474	protein_coding	1.18271
		ENSMUSG00000015355	Cd48	1:171682008-171705258	94.9531	81.3903	123.219	protein_coding	0.375938
		ENSMUSG00000053483	Usp21	1:171281944-171287991	25.6503	25.6614	26.0634	protein_coding	0.0230496
		ENSMUSG00000073492	Gm10521	1:171895663-171898237	2.27349	5.32001	8.13343	protein_coding	1.83896
		ENSMUSG00000048865	Arhgap30	1:171388953-171410298	40.7511	34.0184	67.4517	protein_coding	0.727016
		ENSMUSG00000004709	Cd244	1:171559192-171609746	1.93408	29.2294	40.335	protein_coding	4.38231
		ENSMUSG00000038147	Cd84	1:171839696-171890718	104.319	108.008	179.425	protein_coding	0.782379
		ENSMUSG00000052423	B4galt3	1:171270327-171276896	20.7614	21.3313	24.8787	protein_coding	0.261007
		ENSMUSG00000037860	Aim2	1:173350878-173466040	33.3587	48.782	53.3265	protein_coding	0.67679
		ENSMUSG00000039783	Kmo	1:175620380-175662116	0.438788	0.492252	1.67634	protein_coding	1.93372
		ENSMUSG00000078185	Chml	1:175682236-175692901	1.47541	1.56434	3.52366	protein_coding	1.25596
		ENSMUSG00000015961	Adss	1:177762961-177796511	19.9563	33.2263	38.7898	protein_coding	0.958833
		ENSMUSG00000019699	Akt3	1:177020072-177258203	6.83033	10.1148	15.5026	protein_coding	1.18248
		ENSMUSG00000026502	Desi2	1:178187416-178257301	8.62476	6.46667	10.2538	protein_coding	0.249602
		ENSMUSG00000063659	Zbtb18	1:177442350-177450764	20.3939	21.8765	51.1347	protein_coding	1.32616
		ENSMUSG00000038949	Cnst	1:179546369-179627478	4.66226	8.5392	9.88291	protein_coding	1.08391
		ENSMUSG00000038633	Degs1	1:182275771-182282804	150.269	119.449	168.8	protein_coding	0.167767
		ENSMUSG00000047539	Fbxo28	1:182313101-182341629	13.1726	13.2619	14.1103	protein_coding	0.0992085
		ENSMUSG00000056050	Mia3	1:183358564-183369553	5.63227	9.51229	13.746	protein_coding	1.28722
		ENSMUSG00000072258	Taf1a	1:183388980-183410198	6.02309	8.37145	9.55797	protein_coding	0.6662
		ENSMUSG00000056050	Mia3	1:183326724-183351108	73.214	86.1028	91.1126	protein_coding	0.315531
		ENSMUSG00000038733	Wdr26	1:181173227-181211552	42.9792	74.4356	81.0338	protein_coding	0.914885
		ENSMUSG00000039239	Tgfb2	1:186622791-186705989	3.15657	25.847	102.155	protein_coding	5.01626
		ENSMUSG00000004880	Lbr	1:181815334-181843046	14.6965	33.7869	40.9548	protein_coding	1.47856
		ENSMUSG00000042901	Aida	1:183296589-183325476	17.0244	21.8645	23.3306	protein_coding	0.454619
		ENSMUSG00000057335	Cep170	1:176733652-176814067	12.3955	12.0334	18.1072	protein_coding	0.546747
		ENSMUSG00000026632	Tatdn3	1:191045825-191062932	4.76167	11.2976	15.0632	protein_coding	1.66149
		ENSMUSG00000026626	Ppp2r5a	1:191351974-191403272	73.2602	110.749	146.894	protein_coding	1.00367
		ENSMUSG00000026623	Lpgat1	1:191717833-191784255	7.60564	9.00337	12.9722	protein_coding	0.770282
		ENSMUSG00000079144	A130010J15Rik	1:193168045-193177832	3.23748	3.28502	3.81111	protein_coding	0.23534
		ENSMUSG00000026639	Lamb3	1:193207698-193343878	0.0928129	0.0466983	1.02702	protein_coding	3.468
		ENSMUSG00000016194	Hsd11b1	1:193221633-193264075	4.07074	8.05935	16.7127	protein_coding	2.03758
		ENSMUSG00000016181	Diexf	1:193091103-193130272	6.4901	8.33667	9.93704	protein_coding	0.614575
		ENSMUSG00000016481	Cr1l	1:195097381-195131586	52.8256	55.3242	85.3201	protein_coding	0.691648
		ENSMUSG00000050530	Fam171a1	2:3114223-3227806	2.78097	8.309	10.4848	protein_coding	1.91464
		ENSMUSG00000039449	Prpf18	2:4622057-4652113	12.6762	11.1454	15.0736	protein_coding	0.249902
		ENSMUSG00000039145	Camk1d	2:5293456-5714515	12.4534	7.33721	20.9482	protein_coding	0.750287
		ENSMUSG00000026616	Cr2	1:195136810-195176716	0.47535	0.222908	1.58325	protein_coding	1.73583
		ENSMUSG00000037262	Kin	2:10080592-10092806	8.88779	10.4972	12.0357	protein_coding	0.437423
		ENSMUSG00000047909	Ankrd16	2:11777875-11790329	18.8463	25.5534	27.36	protein_coding	0.537787
		ENSMUSG00000026723	Trdmt1	2:13509013-13544668	5.29223	5.63126	6.45734	protein_coding	0.287064
		ENSMUSG00000002107	Celf2	2:6539693-7509563	14.6086	22.7426	32.5043	protein_coding	1.15381
		ENSMUSG00000003418	St8sia6	2:13651020-13794064	1.8049	12.8237	26.6159	protein_coding	3.8823
		ENSMUSG00000026727	Rsu1	2:13076820-13271415	61.7222	65.6412	67.2373	protein_coding	0.123472
		ENSMUSG00000026767	Fam188a	2:12347262-12419470	25.9765	25.1978	26.1125	protein_coding	0.00753353
		ENSMUSG00000026739	Bmi1	2:18677017-18686629	13.7613	16.2085	18.7973	protein_coding	0.449909
		ENSMUSG00000026737	Pip4k2a	2:18842254-18998126	19.8015	20.1381	38.1619	protein_coding	0.946523
		ENSMUSG00000037683	Armc3	2:19199301-19310241	0.0851305	1.05786	1.32492	protein_coding	3.96009
		ENSMUSG00000026748	Plxdc2	2:16356303-16755839	100.425	120.812	248.063	protein_coding	1.30459
		ENSMUSG00000043415	Otud1	2:19657751-19660583	2.07209	6.83586	13.355	protein_coding	2.68822
		ENSMUSG00000026718	Stam	2:14074097-14149634	11.7196	12.8122	14.178	protein_coding	0.274731
		ENSMUSG00000026786	Apbb1ip	2:22774093-22875653	45.5622	82.549	122.452	protein_coding	1.42631
		ENSMUSG00000026986	Hnmt	2:24002909-24049394	3.35168	5.8927	12.9841	protein_coding	1.95379
		ENSMUSG00000026771	Spopl	2:23506219-23572106	8.52467	6.90498	9.93524	protein_coding	0.220911
		ENSMUSG00000026972	Arrdc1	2:24925351-24935252	43.4621	45.3756	54.3606	protein_coding	0.322803
		ENSMUSG00000059555	Tor4a	2:25192965-25196886	41.3094	37.9983	45.5028	protein_coding	0.139485
		ENSMUSG00000013465	Nelfb	2:25199711-25211489	29.8131	28.4228	32.8417	protein_coding	0.139582
		ENSMUSG00000036833	Pnpla7	2:24976032-25054057	18.9529	20.0035	24.7364	protein_coding	0.384217
		ENSMUSG00000058835	Abi1	2:22940072-23040241	82.1659	85.5659	99.9048	protein_coding	0.282014
		ENSMUSG00000006471	Ndor1	2:25244820-25256022	14.4617	17.0222	19.3105	protein_coding	0.417148
		ENSMUSG00000036646	Man1b1	2:25332337-25352212	22.1477	22.6878	29.1284	protein_coding	0.39527
		ENSMUSG00000049086	Bmyc	2:25706738-25707721	12.8458	15.5338	18.2902	protein_coding	0.509774
		ENSMUSG00000026944	Abca2	2:25428702-25448540	14.6753	18.3389	20.6478	protein_coding	0.492598
		ENSMUSG00000026927	Sdccag3	2:26382801-26389316	49.9472	42.2597	51.8737	protein_coding	0.0545995
		ENSMUSG00000026932	Nacc2	2:26055534-26123220	8.29865	7.73598	9.00136	protein_coding	0.117266
		ENSMUSG00000026925	Inpp5e	2:26396248-26409203	8.23275	9.06845	10.0656	protein_coding	0.289987
		ENSMUSG00000026921	Egfl7	2:26580013-26593120	1.26652	0.371311	2.4184	protein_coding	0.933183
		ENSMUSG00000026928	Card9	2:26352175-26360918	0	70.7346	104.069	protein_coding	999
		ENSMUSG00000036281	Snapc4	2:26362764-26380653	0	14.8673	18.5026	protein_coding	999
		ENSMUSG00000026923	Notch1	2:26457902-26516663	27.4393	18.7897	34.3589	protein_coding	0.32444
		ENSMUSG00000062647	Rpl7a	2:26910763-26913318	30.9913	41.8478	47.839	protein_coding	0.626324
		ENSMUSG00000014873	Surf2	2:26916366-26920183	21.404	20.7786	24.6482	protein_coding	0.203602
		ENSMUSG00000015846	Rxra	2:27676439-27762957	27.0221	40.0457	52.9935	protein_coding	0.971676
		ENSMUSG00000009621	Vav2	2:27262103-27427033	8.78464	10.1583	11.97	protein_coding	0.446368
		ENSMUSG00000026815	Gfi1b	2:28609449-28621982	2.53632	5.76732	9.27658	protein_coding	1.87086
		ENSMUSG00000026806	Ddx31	2:28840405-28905571	8.35528	8.36191	10.9463	protein_coding	0.389683
		ENSMUSG00000026803	Ttf1	2:29060261-29087656	9.90178	10.3324	11.7605	protein_coding	0.24819
		ENSMUSG00000035513	Ntng2	2:29194540-29253005	48.636	54.5215	102.808	protein_coding	1.07986
		ENSMUSG00000019715	Gle1	2:29935425-29960371	8.96083	10.9788	14.0608	protein_coding	0.649974
		ENSMUSG00000043535	Setx	2:29124180-29182471	7.56839	9.54584	13.8555	protein_coding	0.8724
		ENSMUSG00000026856	Dolpp1	2:30392253-30400529	22.4287	19.5016	26.2499	protein_coding	0.226966
		ENSMUSG00000026853	Crat	2:30400470-30415813	64.903	51.5362	68.9389	protein_coding	0.0870331
		ENSMUSG00000026814	Eng	2:32646594-32682669	32.8934	33.1415	39.7308	protein_coding	0.27246
		ENSMUSG00000075415	Fnbp1	2:31026205-31142008	25.5706	21.4617	26.2996	protein_coding	0.0405548
		ENSMUSG00000068966	Zbtb34	2:33406107-33431324	2.8862	3.87329	7.43001	protein_coding	1.36419
		ENSMUSG00000038860	Garnl3	2:32986223-33131654	1.51071	39.0545	68.7742	protein_coding	5.50857
		ENSMUSG00000038718	Pbx3	2:34171456-34373142	6.05302	10.0779	11.2912	protein_coding	0.899472
		ENSMUSG00000035949	Fbxw2	2:34804513-34826311	40.4359	42.7772	45.7966	protein_coding	0.179604
		ENSMUSG00000026880	Stom	2:35313985-35336976	67.7418	94.4114	125.633	protein_coding	0.891097
		ENSMUSG00000026878	Rab14	2:35180204-35201120	95.349	88.6624	115.41	protein_coding	0.275479
		ENSMUSG00000047250	Ptgs1	2:36230425-36252272	67.5284	239.767	293.711	protein_coding	2.12083
		ENSMUSG00000009030	Pdcl	2:37350073-37359332	14.5613	13.8635	19.6179	protein_coding	0.430031
		ENSMUSG00000066798	Zbtb6	2:37425499-37443171	4.7433	4.18274	6.93132	protein_coding	0.547239
		ENSMUSG00000026825	Dnm1	2:32308470-32353338	15.3269	13.6975	34.1093	protein_coding	1.1541
		ENSMUSG00000062997	Rpl35	2:39001579-39005624	44.5328	49.5376	51.9647	protein_coding	0.222664
		ENSMUSG00000026753	Ppp6c	2:39194353-39226451	33.3153	31.0544	35.8363	protein_coding	0.105237
		ENSMUSG00000075376	Rc3h2	2:37370068-37422903	4.46914	5.27831	6.75646	protein_coding	0.59627
		ENSMUSG00000049744	Arhgap15	2:43748823-44395953	1.46054	14.843	26.6481	protein_coding	4.18946
		ENSMUSG00000026867	Gapvd1	2:34674593-34755232	24.7465	32.6098	43.5705	protein_coding	0.816127
		ENSMUSG00000036890	Gtdc1	2:44564411-44927657	7.27432	5.90983	9.2977	protein_coding	0.354061
		ENSMUSG00000036249	Rbm43	2:51924447-51935163	13.6753	18.0969	20.3237	protein_coding	0.571591
		ENSMUSG00000026872	Zeb2	2:44983631-45117395	49.5977	63.9103	95.333	protein_coding	0.942702
		ENSMUSG00000075334	Rprm	2:54084092-54085552	0.983056	1.17138	3.5586	protein_coding	1.85596
		ENSMUSG00000026832	Cytip	2:58129136-58195532	18.91	26.342	41.0369	protein_coding	1.11777
		ENSMUSG00000035000	Dpp4	2:62330072-62412231	0.623335	0.590703	1.72734	protein_coding	1.47047
		ENSMUSG00000026987	Baz2b	2:59899362-60209839	13.7687	25.8885	30.2357	protein_coding	1.13486
		ENSMUSG00000026893	Gca	2:62664284-62694109	5.57708	10.3572	12.188	protein_coding	1.12788
		ENSMUSG00000027035	Cers6	2:68861440-69114282	27.2267	21.5961	30.9615	protein_coding	0.185453
		ENSMUSG00000041921	Metap1d	2:71453275-71525194	15.4508	15.7414	18.908	protein_coding	0.291315
		ENSMUSG00000027111	Itga6	2:71745615-71858416	59.2561	265.202	503.147	protein_coding	3.08594
		ENSMUSG00000004085	Zak	2:72285636-72442610	4.6274	5.61294	6.61877	protein_coding	0.516361
		ENSMUSG00000075284	Wipf1	2:73429609-73529734	27.3192	27.149	46.7452	protein_coding	0.774903
		ENSMUSG00000041762	Gpr155	2:73341505-73386572	1.39002	2.65319	3.23101	protein_coding	1.21688
		ENSMUSG00000002731	Prkra	2:76629897-76648015	11.9059	12.0549	14.2551	protein_coding	0.259801
		ENSMUSG00000059005	Hnrnpa3	2:75659260-75669407	6.08305	5.77954	6.95719	protein_coding	0.19371
		ENSMUSG00000042410	Agps	2:75832176-75931350	18.8816	16.201	22.8361	protein_coding	0.274335
		ENSMUSG00000027007	Ssfa2	2:79635351-79672966	23.4163	25.9208	34.0535	protein_coding	0.54029
		ENSMUSG00000027009	Itga4	2:79255425-79333123	9.01135	32.04	51.7674	protein_coding	2.52223
		ENSMUSG00000075256	Cerkl	2:79330542-79456785	0.970113	2.25081	3.42933	protein_coding	1.8217
		ENSMUSG00000027104	Atf2	2:73816508-73892639	12.2238	18.4923	20.136	protein_coding	0.720084
		ENSMUSG00000059588	Calcrl	2:84330625-84425411	5.6275	5.51565	11.6993	protein_coding	1.05586
		ENSMUSG00000025314	Ptprj	2:90429753-90580647	24.1478	27.052	36.3632	protein_coding	0.590587
		ENSMUSG00000040687	Madd	2:91137359-91183837	14.1614	29.5808	51.2524	protein_coding	1.85566
		ENSMUSG00000040272	Accs	2:93833466-93849943	3.14528	7.64999	9.70306	protein_coding	1.62525
		ENSMUSG00000075028	Prdm11	2:92965150-93046167	0.820752	0.890174	2.27701	protein_coding	1.47212
		ENSMUSG00000027164	Traf6	2:101678428-101701669	7.28094	7.55652	8.25121	protein_coding	0.180481
		ENSMUSG00000048058	Ldlrad3	2:101950202-102186385	4.73802	6.43466	9.24516	protein_coding	0.964414
		ENSMUSG00000032698	Lmo2	2:103957985-103981878	33.564	67.2776	82.5854	protein_coding	1.29897
		ENSMUSG00000027177	Hipk3	2:104426480-104494446	11.7832	15.6111	16.9585	protein_coding	0.525277
		ENSMUSG00000027162	Lin7c	2:109890852-109901003	13.6973	16.0159	18.1779	protein_coding	0.408294
		ENSMUSG00000058318	Phf21a	2:92093116-92364666	10.5021	23.4176	32.4467	protein_coding	1.62739
		ENSMUSG00000040321	Zfp770	2:114193460-114201469	2.28071	2.65418	3.1826	protein_coding	0.480723
		ENSMUSG00000027130	Slc12a6	2:112265824-112363163	25.0435	28.7998	57.7344	protein_coding	1.20499
		ENSMUSG00000045838	A430105I19Rik	2:118754157-118762661	0.919647	7.58481	10.4006	protein_coding	3.49944
		ENSMUSG00000033808	Tmem87a	2:120355311-120404113	12.3064	14.7532	17.0554	protein_coding	0.47082
		ENSMUSG00000027286	Lrrc57	2:120604237-120609520	11.5293	11.2805	16.5612	protein_coding	0.522502
		ENSMUSG00000027287	Snap23	2:120567670-120601255	58.2209	61.844	106.171	protein_coding	0.866781
		ENSMUSG00000027259	Adal	2:121140427-121156680	4.43466	4.24441	6.23544	protein_coding	0.491668
		ENSMUSG00000048222	Mfap1b	2:121460234-121474067	2.70207	3.16697	3.41166	protein_coding	0.336409
		ENSMUSG00000068479	Mfap1a	2:121491910-121506665	2.69478	3.4417	3.87313	protein_coding	0.523332
		ENSMUSG00000027236	Eif3j1	2:122028545-122056598	2.52483	1.98759	2.64682	protein_coding	0.0680738
		ENSMUSG00000091337	Eid1	2:125673094-125674785	37.3044	37.677	40.4316	protein_coding	0.116137
		ENSMUSG00000035093	Secisbp2l	2:125736985-125782870	12.901	14.93	17.8244	protein_coding	0.466371
		ENSMUSG00000027360	Hdc	2:126593666-126619299	8.37542	28.5482	37.1863	protein_coding	2.15054
		ENSMUSG00000074825	Itpripl1	2:127138771-127143442	6.67811	4.69039	11.0785	protein_coding	0.730251
		ENSMUSG00000034850	Tmem127	2:127247907-127261107	27.0637	26.3899	28.0313	protein_coding	0.0506796
		ENSMUSG00000027371	Fahd2a	2:127436214-127444565	7.49821	7.66905	11.0531	protein_coding	0.559833
		ENSMUSG00000034800	Zfp661	2:127574661-127587094	1.22487	1.92092	2.08001	protein_coding	0.763962
		ENSMUSG00000014361	Mertk	2:128698955-128802894	29.8363	45.8624	49.2975	protein_coding	0.724446
		ENSMUSG00000027387	Zc3h8	2:128926267-128944077	4.11554	3.95193	4.43874	protein_coding	0.109068
		ENSMUSG00000027365	Trpm7	2:126791564-126876230	16.1591	20.7152	22.2032	protein_coding	0.458421
		ENSMUSG00000014353	Tmem87b	2:128818117-128854261	19.2109	25.2385	29.7943	protein_coding	0.633111
		ENSMUSG00000027395	Polr1b	2:129100994-129126594	8.06458	9.15727	11.5925	protein_coding	0.52352
		ENSMUSG00000033705	Stard9	2:120629125-120731895	10.3451	10.1475	25.0269	protein_coding	1.27453
		ENSMUSG00000044991	1110034G24Rik	2:132686930-132751055	6.93647	8.9484	10.5496	protein_coding	0.604915
		ENSMUSG00000027339	Rassf2	2:131989414-132030258	32.1553	15.2385	38.2127	protein_coding	0.248996
		ENSMUSG00000027358	Bmp2	2:133552158-133562885	1.40894	5.79502	8.19316	protein_coding	2.53981
		ENSMUSG00000062098	Btbd3	2:138256564-138589292	2.14659	2.23539	3.07353	protein_coding	0.51785
		ENSMUSG00000058793	Cds2	2:132263147-132312050	24.059	23.4618	33.9448	protein_coding	0.496614
		ENSMUSG00000051177	Plcb1	2:134786066-135475258	1.5793	5.09447	8.91103	protein_coding	2.49631
		ENSMUSG00000068205	Macrod2	2:140395308-142392966	1.44066	1.16604	2.51173	protein_coding	0.801951
		ENSMUSG00000027424	Mgme1	2:144270662-144281227	7.48194	5.95862	9.60277	protein_coding	0.360038
		ENSMUSG00000074743	Thbd	2:148404465-148408188	2.13425	14.837	30.6368	protein_coding	3.84346
		ENSMUSG00000027435	Cd93	2:148436639-148443563	14.5154	27.0591	72.3874	protein_coding	2.31815
		ENSMUSG00000095315	Gm10130	2:150323701-150363071	1.54823	3.11445	3.5512	protein_coding	1.19769
		ENSMUSG00000027447	Cst3	2:148871721-148875692	1517.89	2137.09	2951.91	protein_coding	0.959581
		ENSMUSG00000033096	Apmap	2:150583079-150608567	16.1141	18.6817	20.3273	protein_coding	0.335095
		ENSMUSG00000033068	Entpd6	2:150749041-150771675	5.5799	7.70864	8.16686	protein_coding	0.549542
		ENSMUSG00000027452	Acss1	2:150618104-150668500	1.65853	6.29315	12.235	protein_coding	2.88304
		ENSMUSG00000068134	Zfp120	2:150114405-150136708	4.79096	5.71846	9.74399	protein_coding	1.0242
		ENSMUSG00000032046	Abhd12	2:150832492-150904741	130.547	120.47	154.673	protein_coding	0.244652
		ENSMUSG00000074698	Csnk2a1	2:152226838-152281852	15.6596	13.6839	17.1041	protein_coding	0.127295
		ENSMUSG00000000359	Rem1	2:152626950-152635198	2.19645	1.5241	2.89122	protein_coding	0.396505
		ENSMUSG00000027474	Ccm2l	2:153065954-153081735	0.0441542	6.63032	28.1266	protein_coding	9.31517
		ENSMUSG00000051413	Plagl2	2:153227758-153241426	9.09362	7.26985	10.1104	protein_coding	0.152913
		ENSMUSG00000042548	Asxl1	2:153345844-153404007	7.32461	15.7262	18.6284	protein_coding	1.34668
		ENSMUSG00000046020	Pofut1	2:153241532-153270247	9.11973	9.87846	12.8882	protein_coding	0.498988
		ENSMUSG00000033943	Mga	2:119897227-119969581	6.12522	10.199	15.7532	protein_coding	1.36281
		ENSMUSG00000027478	Dnmt3b	2:153649449-153687730	0.715559	0.863359	1.44118	protein_coding	1.01011
		ENSMUSG00000027598	Itch	2:155133508-155226855	19.695	32.2289	44.924	protein_coding	1.18966
		ENSMUSG00000027620	Rbm39	2:156147238-156180238	114.359	138.704	182.333	protein_coding	0.673006
		ENSMUSG00000038369	Ncoa6	2:155390655-155473894	10.2214	13.0476	14.2789	protein_coding	0.482292
		ENSMUSG00000038085	Cnbd2	2:156312298-156375638	2.66187	3.91136	4.48291	protein_coding	0.751995
		ENSMUSG00000074643	Cpne1	2:156071841-156111965	14.7245	16.7961	19.1911	protein_coding	0.382219
		ENSMUSG00000098950	Gm28036	2:156071844-156127092	5.17827	8.43094	10.8152	protein_coding	1.06252
		ENSMUSG00000089824	Rbm12	2:156091957-156111978	5.67369	7.19745	11.8725	protein_coding	1.06526
		ENSMUSG00000027634	Ndrg3	2:156927344-156992056	16.1159	17.4338	20.2782	protein_coding	0.331445
		ENSMUSG00000055485	Soga1	2:157015798-157079254	4.73214	14.6985	21.3035	protein_coding	2.17053
		ENSMUSG00000044349	Snhg11	2:158375637-158386145	1.77227	3.00441	6.57334	protein_coding	1.89103
		ENSMUSG00000074622	Mafb	2:160363702-160367065	111.067	133.338	206.14	protein_coding	0.892194
		ENSMUSG00000027651	Rprd1b	2:158028496-158132297	8.90311	9.72764	11.5016	protein_coding	0.369453
		ENSMUSG00000038241	Cep250	2:155956457-155998900	17.8931	15.4952	18.3599	protein_coding	0.0371548
		ENSMUSG00000074607	Tox2	2:163203124-163324170	1.02525	6.86658	32.2117	protein_coding	4.97354
		ENSMUSG00000018209	Stk4	2:164070321-164155524	27.885	23.3804	35.404	protein_coding	0.344423
		ENSMUSG00000057133	Chd6	2:160946977-161109075	2.30427	6.69472	7.99558	protein_coding	1.79489
		ENSMUSG00000039804	Ncoa5	2:165000356-165034867	15.198	17.5691	19.7177	protein_coding	0.37561
		ENSMUSG00000017754	Pltp	2:164839517-164857711	109.145	418.819	1117.94	protein_coding	3.35652
		ENSMUSG00000017760	Ctsa	2:164832872-164841032	451.036	400.571	487.358	protein_coding	0.111739
		ENSMUSG00000017740	Slc12a5	2:164960801-164999731	3.3751	2.57459	9.31706	protein_coding	1.46494
		ENSMUSG00000027678	Ncoa3	2:165992635-166073242	16.7615	36.8125	51.7875	protein_coding	1.62745
		ENSMUSG00000017969	Ptgis	2:167191804-167240604	37.3777	153.515	178.077	protein_coding	2.25225
		ENSMUSG00000027495	Fam210b	2:172345564-172355749	4.32805	4.78098	7.26691	protein_coding	0.747625
		ENSMUSG00000052056	Zfp217	2:170108642-170148103	14.837	17.7135	22.3722	protein_coding	0.592508
		ENSMUSG00000027544	Nfatc2	2:168476409-168601657	0.921393	0.994012	1.43069	protein_coding	0.634823
		ENSMUSG00000051149	Adnp	2:168180985-168207112	1.19846	3.28263	4.11351	protein_coding	1.77919
		ENSMUSG00000027510	Rbm38	2:173020497-173034734	13.4999	9.78974	14.4747	protein_coding	0.100585
		ENSMUSG00000039671	Zmynd8	2:165784151-165899016	28.9406	35.0055	42.1604	protein_coding	0.542794
		ENSMUSG00000090625	Gm20721	2:174330318-174346712	2.03548	0.949729	7.60846	protein_coding	1.90224
		ENSMUSG00000078866	Zfp970	2:177464732-177478129	0.934111	1.30187	1.53602	protein_coding	0.717531
		ENSMUSG00000094786	Gm14403	2:177498214-177509763	1.22404	1.04092	1.30628	protein_coding	0.0938135
		ENSMUSG00000095362	Gm14325	2:177831790-177840336	4.20538	5.03682	7.61611	protein_coding	0.856818
		ENSMUSG00000074529	Zfp972	2:177903339-177925613	0.258323	0.426875	2.61819	protein_coding	3.34132
		ENSMUSG00000049999	Ppp1r3d	2:178411205-178414472	1.51713	1.88387	2.53095	protein_coding	0.738334
		ENSMUSG00000074519	Zfp971	2:178023283-178034022	3.06358	10.2057	24.6683	protein_coding	3.00937
		ENSMUSG00000078861	Zfp931	2:178067694-178078476	2.66256	2.57861	4.14547	protein_coding	0.638722
		ENSMUSG00000078862	Gm14326	2:177935992-177957297	1.79376	1.84455	2.04264	protein_coding	0.187448
		ENSMUSG00000070476	Fam217b	2:178414523-178424428	2.83158	2.425	4.1798	protein_coding	0.561827
		ENSMUSG00000039117	Taf4	2:179912151-179976646	9.14182	11.775	14.4071	protein_coding	0.656227
		ENSMUSG00000023393	Slc17a9	2:180725262-180742280	7.44891	5.94944	9.83637	protein_coding	0.401097
		ENSMUSG00000016356	Col20a1	2:180986534-181017540	1.11179	1.072	2.12287	protein_coding	0.933132
		ENSMUSG00000038671	Arfrp1	2:181357689-181365404	28.1045	25.3445	33.5063	protein_coding	0.253631
		ENSMUSG00000090077	Lime1	2:181380077-181383628	8.39097	7.24193	10.498	protein_coding	0.323205
		ENSMUSG00000038914	Dido1	2:180657963-180709999	7.02873	8.0256	8.95638	protein_coding	0.349652
		ENSMUSG00000059540	Tcea2	2:181680309-181688071	5.53748	4.00536	6.02371	protein_coding	0.121423
		ENSMUSG00000000826	Dnajc5	2:181520484-181555133	32.1387	29.9922	39.0175	protein_coding	0.27981
		ENSMUSG00000062515	Fabp4	3:10204087-10208576	102.733	103.465	243.296	protein_coding	1.24381
		ENSMUSG00000027508	Pag1	3:9687478-9833679	8.05846	8.83328	9.32329	protein_coding	0.210335
		ENSMUSG00000039795	Zfand1	3:10339952-10351317	1.96573	3.70368	4.63399	protein_coding	1.23719
		ENSMUSG00000074677	Sirpb1c	3:15795144-15848528	2.72787	2.72636	2.90998	protein_coding	0.0932343
		ENSMUSG00000047213	Ythdf3	3:16183211-16217037	14.894	20.124	25.3815	protein_coding	0.769046
		ENSMUSG00000038685	Rtel1	2:181319738-181356616	19.1966	27.5238	32.0425	protein_coding	0.739136
		ENSMUSG00000002428	Hltf	3:20057810-20118490	6.82803	9.51854	10.4329	protein_coding	0.611599
		ENSMUSG00000027615	Hps3	3:19995944-20035315	19.2231	28.2306	33.0925	protein_coding	0.783663
		ENSMUSG00000039221	Rpl22l1	3:28805435-28807424	68.2783	84.3215	98.4332	protein_coding	0.527718
		ENSMUSG00000039286	Fndc3b	3:27416161-27711307	14.1437	15.6665	22.6501	protein_coding	0.679358
		ENSMUSG00000027695	Pld1	3:27938694-28133362	12.1193	12.6896	17.8142	protein_coding	0.555721
		ENSMUSG00000027667	Zfp639	3:32510258-32520833	18.1939	18.8842	24.6856	protein_coding	0.440215
		ENSMUSG00000027665	Pik3ca	3:32397670-32468486	20.7169	17.9494	21.3423	protein_coding	0.0429075
		ENSMUSG00000037652	Phc3	3:30899370-30969415	3.68353	7.17776	9.46314	protein_coding	1.36123
		ENSMUSG00000025759	Mfsd8	3:40818102-40846886	2.62824	4.46698	5.18872	protein_coding	0.981282
		ENSMUSG00000037818	Abhd18	3:40846969-40938138	0.715974	1.48346	1.76084	protein_coding	1.29828
		ENSMUSG00000027739	Rab33b	3:51483919-51496232	6.80912	6.91054	9.34094	protein_coding	0.456099
		ENSMUSG00000037111	Setd7	3:51515318-51560879	6.06233	11.1184	14.2968	protein_coding	1.23775
		ENSMUSG00000044167	Foxo1	3:52268335-52353221	2.75161	3.88861	6.48417	protein_coding	1.23665
		ENSMUSG00000027742	Cog6	3:52981874-53017237	10.7728	11.9965	13.0967	protein_coding	0.28181
		ENSMUSG00000061143	Maml3	3:51685906-52105076	0.392343	1.11091	1.60766	protein_coding	2.03477
		ENSMUSG00000049504	Proser1	3:53463665-53481755	5.74549	7.91715	8.79331	protein_coding	0.613976
		ENSMUSG00000063273	Naa15	3:51415147-51476507	15.7655	17.5544	19.8454	protein_coding	0.332034
		ENSMUSG00000042997	Nhlrc3	3:53448582-53463332	11.827	9.11391	13.6857	protein_coding	0.210585
		ENSMUSG00000036432	Siah2	3:58674937-58692400	9.46391	8.82007	11.1587	protein_coding	0.237661
		ENSMUSG00000027808	Serp1	3:58519816-58525892	72.7689	66.418	77.9634	protein_coding	0.099475
		ENSMUSG00000027810	Eif2a	3:58525820-58557501	23.5404	32.3643	44.2156	protein_coding	0.909417
		ENSMUSG00000036503	Rnf13	3:57736061-57835233	78.274	79.9267	117.1	protein_coding	0.581136
		ENSMUSG00000027751	Supt20	3:54692806-54728766	19.6588	21.0589	25.8822	protein_coding	0.396785
		ENSMUSG00000027765	P2ry1	3:61002794-61008982	1.2389	2.70884	4.30801	protein_coding	1.79796
		ENSMUSG00000036894	Rap2b	3:61361637-61368430	13.458	12.8642	17.1041	protein_coding	0.345878
		ENSMUSG00000027828	Ssr3	3:65379654-65392623	110.253	118.97	131.706	protein_coding	0.256503
		ENSMUSG00000034640	Tiparp	3:65528409-65555518	9.23067	15.763	18.5329	protein_coding	1.00558
		ENSMUSG00000027763	Mbnl1	3:60472829-60629750	29.2393	51.2736	94.9766	protein_coding	1.69966
		ENSMUSG00000043300	B3galnt1	3:69574157-69598960	3.52429	3.97904	4.72612	protein_coding	0.423324
		ENSMUSG00000075700	Selt	3:58576635-58593133	1240.62	1320.34	1388.28	protein_coding	0.162237
		ENSMUSG00000028015	Ctso	3:81932600-81956725	18.3391	23.9823	35.7784	protein_coding	0.964166
		ENSMUSG00000028081	Rps3a1	3:86137939-86142702	43.0085	58.5768	81.0234	protein_coding	0.913717
		ENSMUSG00000015852	Fcrls	3:87250757-87263738	1.06965	14.3994	33.1187	protein_coding	4.95244
		ENSMUSG00000033767	D930015E06Rik	3:83897654-84040175	21.2578	14.0395	22.4261	protein_coding	0.0771865
		ENSMUSG00000028086	Fbxw7	3:84815267-84979198	4.56572	9.43746	10.7094	protein_coding	1.22996
		ENSMUSG00000028085	Gatb	3:85574118-85655622	5.96057	6.76676	7.53827	protein_coding	0.338783
		ENSMUSG00000028078	Dclk2	3:86786150-86920852	0.247123	0.704855	1.2226	protein_coding	2.30665
		ENSMUSG00000010538	Tsacc	3:88282756-88296999	3.14761	4.69822	6.50841	protein_coding	1.04805
		ENSMUSG00000001419	Mef2d	3:88142371-88172086	52.0804	54.9974	71.773	protein_coding	0.462701
		ENSMUSG00000028073	Pear1	3:87747889-87824306	2.13078	3.15984	15.888	protein_coding	2.89848
		ENSMUSG00000048039	Isg20l2	3:87930313-87940686	10.3653	10.3689	11.4888	protein_coding	0.148466
		ENSMUSG00000004896	Rrnad1	3:87922600-87930717	10.645	7.08655	11.5132	protein_coding	0.113113
		ENSMUSG00000001415	Smg5	3:88336259-88362338	38.572	35.8893	43.0979	protein_coding	0.160064
		ENSMUSG00000028060	2810403A07Rik	3:88685802-88712924	24.3366	22.3481	27.4734	protein_coding	0.174908
		ENSMUSG00000068917	Clk2	3:89164794-89176921	37.533	33.738	42.3547	protein_coding	0.174362
		ENSMUSG00000028047	Thbs3	3:89215179-89226837	0.290443	2.66015	7.76008	protein_coding	4.73974
		ENSMUSG00000027953	Slc50a1	3:89268245-89270570	60.3135	60.2286	65.8557	protein_coding	0.126827
		ENSMUSG00000028042	Zbtb7b	3:89377643-89394776	43.2019	39.6171	49.9116	protein_coding	0.20828
		ENSMUSG00000000794	Kcnn3	3:89520163-89675132	7.39512	8.1586	12.097	protein_coding	0.710004
		ENSMUSG00000046280	She	3:89831369-89858834	0.476838	2.02272	5.43323	protein_coding	3.51024
		ENSMUSG00000042626	Shc1	3:89418442-89430027	28.7091	30.148	33.3435	protein_coding	0.215897
		ENSMUSG00000028053	Ash1l	3:88950621-89079375	5.33615	9.43437	10.8373	protein_coding	1.02213
		ENSMUSG00000028041	Adam15	3:89338541-89349996	304.742	383.049	524.96	protein_coding	0.784619
		ENSMUSG00000027947	Il6ra	3:89864058-89913196	7.74126	20.5468	61.2351	protein_coding	2.98372
		ENSMUSG00000090733	Rps27	3:90212521-90213651	2.2613	5.58851	8.30651	protein_coding	1.87709
		ENSMUSG00000027932	Slc27a3	3:90385238-90389938	0.981005	1.32382	3.70806	protein_coding	1.91833
		ENSMUSG00000027936	Crtc2	3:90254162-90264125	29.7309	25.2048	30.3798	protein_coding	0.0311492
		ENSMUSG00000042404	Dennd4b	3:90265184-90280669	34.5179	29.3322	50.534	protein_coding	0.54991
		ENSMUSG00000001018	Snapin	3:90488025-90491033	35.1717	38.3607	42.3202	protein_coding	0.266931
		ENSMUSG00000042312	S100a13	3:90514434-90524581	68.8515	77.1329	82.0113	protein_coding	0.252335
		ENSMUSG00000001020	S100a4	3:90603770-90606045	195.033	190.904	236.094	protein_coding	0.275643
		ENSMUSG00000052415	Tchh	3:93442329-93449077	0.148055	0.376588	1.4466	protein_coding	3.28846
		ENSMUSG00000028145	Them4	3:94310088-94332540	3.32446	3.32632	3.5475	protein_coding	0.0936827
		ENSMUSG00000027940	Tpm3	3:90072648-90100902	133.661	135.82	151.837	protein_coding	0.183945
		ENSMUSG00000068874	Selenbp1	3:94933055-94944758	3.39226	15.8968	21.0662	protein_coding	2.63461
		ENSMUSG00000005628	Tmod4	3:95124475-95129209	0.412604	0.464816	1.20837	protein_coding	1.55023
		ENSMUSG00000013707	Tnfaip8l2	3:95139520-95142360	74.989	58.7423	97.0721	protein_coding	0.372378
		ENSMUSG00000028136	Snx27	3:94497543-94582716	19.1112	13.731	21.2557	protein_coding	0.153431
		ENSMUSG00000015697	Setdb1	3:95323524-95357202	9.93991	10.1158	11.35	protein_coding	0.191388
		ENSMUSG00000038612	Mcl1	3:95658787-95663176	237.615	212.334	275.143	protein_coding	0.211556
		ENSMUSG00000046519	Golph3l	3:95588933-95619247	19.7378	21.6187	22.813	protein_coding	0.208895
		ENSMUSG00000038543	BC028528	3:95883953-95892005	55.6656	49.2649	61.6202	protein_coding	0.146617
		ENSMUSG00000028108	Ecm1	3:95734146-95739569	622.54	1400.66	2480.19	protein_coding	1.99421
		ENSMUSG00000038766	Gabpb2	3:95181765-95217916	6.90271	10.9628	15.4424	protein_coding	1.16166
		ENSMUSG00000046722	Cdc42se1	3:95228731-95236409	113.691	125.989	141.267	protein_coding	0.313306
		ENSMUSG00000028104	Polr3gl	3:96577871-96594181	9.72909	27.1453	52.1445	protein_coding	2.42214
		ENSMUSG00000038393	Txnip	3:96557956-96561883	144.33	284.093	658.906	protein_coding	2.1907
		ENSMUSG00000028098	Rnf115	3:96727663-96791638	26.9459	27.3229	31.1474	protein_coding	0.209046
		ENSMUSG00000028093	Acp6	3:97158776-97177299	14.3082	17.7477	22.2278	protein_coding	0.635523
		ENSMUSG00000028101	Pias3	3:96696383-96706070	12.1782	16.4272	25.7151	protein_coding	1.07831
		ENSMUSG00000028100	Nudt17	3:96706066-96708562	1.7932	9.12274	15.4355	protein_coding	3.10564
		ENSMUSG00000028088	Fmo5	3:97628803-97655282	1.48099	10.7311	15.1885	protein_coding	3.35835
		ENSMUSG00000038205	Prkab2	3:97658192-97673812	2.57848	4.17461	6.29952	protein_coding	1.28872
		ENSMUSG00000027878	Notch2	3:98013526-98150361	25.0706	38.4326	54.3139	protein_coding	1.11532
		ENSMUSG00000027863	Cd2	3:101275898-101287939	6.39272	3.99216	25.0289	protein_coding	1.96909
		ENSMUSG00000027865	Gdap2	3:100162380-100206981	10.6153	10.9556	12.4692	protein_coding	0.232224
		ENSMUSG00000033285	Wdr3	3:100138179-100162407	23.5241	19.1029	32.6521	protein_coding	0.473036
		ENSMUSG00000008763	Man1a2	3:100562207-100685503	8.57735	11.0752	16.7334	protein_coding	0.964127
		ENSMUSG00000027854	Sike1	3:102995707-103008459	34.6611	40.4231	42.5684	protein_coding	0.296465
		ENSMUSG00000007379	Dennd2c	3:103102603-103169769	0.959553	1.11576	3.91625	protein_coding	2.02904
		ENSMUSG00000027843	Ptpn22	3:103859794-103912247	10.2184	8.70123	12.8116	protein_coding	0.326281
		ENSMUSG00000008730	Hipk1	3:103739814-103791563	16.518	19.77	30.1594	protein_coding	0.868569
		ENSMUSG00000027905	Ddx20	3:105678269-105687574	6.50865	7.22422	7.9564	protein_coding	0.289757
		ENSMUSG00000032913	Lrig2	3:104396417-104511918	2.48264	4.29802	5.1283	protein_coding	1.04661
		ENSMUSG00000027900	Dram2	3:106547797-106575890	39.9582	59.9667	70.571	protein_coding	0.820584
		ENSMUSG00000044098	Rsbn1	3:103914119-103966636	2.6325	4.86892	5.61352	protein_coding	1.09247
		ENSMUSG00000027890	Gstm4	3:108040407-108044894	5.41575	4.42423	5.92053	protein_coding	0.128565
		ENSMUSG00000000001	Gnai3	3:108107279-108146146	71.8671	68.2197	100.868	protein_coding	0.489065
		ENSMUSG00000048796	Cyb561d1	3:108195686-108201212	5.48447	5.59123	7.27696	protein_coding	0.407984
		ENSMUSG00000050947	Amigo1	3:108186334-108192286	1.75119	1.14922	2.97662	protein_coding	0.765339
		ENSMUSG00000040389	Wdr47	3:108591278-108645719	3.28002	3.90241	4.2745	protein_coding	0.382051
		ENSMUSG00000027884	Clcc1	3:108653912-108678840	25.8138	25.2751	27.4459	protein_coding	0.0884481
		ENSMUSG00000045326	Fndc7	3:108853677-108890008	0.164804	0.419777	1.04381	protein_coding	2.66304
		ENSMUSG00000040339	Fam102b	3:108970996-109027607	18.7203	14.4339	24.9458	protein_coding	0.414193
		ENSMUSG00000045092	S1pr1	3:115710432-115715072	40.089	24.8713	66.292	protein_coding	0.725628
		ENSMUSG00000033721	Vav3	3:109340652-109685698	7.92845	11.139	17.2874	protein_coding	1.12461
		ENSMUSG00000027881	Prpf38b	3:108902804-108911727	53.6139	65.2889	72.219	protein_coding	0.429771
		ENSMUSG00000027981	Rnpc3	3:113605066-113630149	5.37021	7.1206	7.84375	protein_coding	0.546565
		ENSMUSG00000033502	Cdc14a	3:116272552-116424032	1.89855	2.15668	3.26393	protein_coding	0.781712
		ENSMUSG00000033386	Frrs1	3:116859463-116908177	22.9831	21.684	27.4648	protein_coding	0.25701
		ENSMUSG00000089911	Mfsd14a	3:116631163-116662677	29.1098	42.8892	49.0633	protein_coding	0.753139
		ENSMUSG00000105103	Gm43191	3:116641901-116681260	0.270235	0.416096	2.71897	protein_coding	3.33077
		ENSMUSG00000027957	Slc35a3	3:116669469-116712831	8.90311	10.1194	10.3989	protein_coding	0.22405
		ENSMUSG00000033439	Trmt13	3:116581092-116614587	7.32006	10.2117	12.57	protein_coding	0.780057
		ENSMUSG00000028028	Alpk1	3:127670309-127780527	7.11432	7.68457	12.0542	protein_coding	0.760738
		ENSMUSG00000062006	Rpl34	3:130726830-130730398	320.629	417.933	477.379	protein_coding	0.57423
		ENSMUSG00000032826	Ank2	3:126921611-127499350	0.74362	1.39101	1.7972	protein_coding	1.27311
		ENSMUSG00000037922	Bank1	3:136053362-136326066	4.10785	11.017	22.7873	protein_coding	2.47177
		ENSMUSG00000028161	Ppp3ca	3:136670123-136937727	23.4565	47.3279	58.0102	protein_coding	1.30632
		ENSMUSG00000037894	H2afz	3:137864486-137866922	10.1575	11.4322	12.6916	protein_coding	0.321329
		ENSMUSG00000028159	Dapp1	3:137931006-137981545	13.8336	31.1079	56.6883	protein_coding	2.03487
		ENSMUSG00000074212	Dnajb14	3:137867674-137916557	5.28989	6.05371	6.81709	protein_coding	0.365918
		ENSMUSG00000028149	Rap1gds1	3:138925901-139075201	36.3216	29.6208	39.6397	protein_coding	0.126118
		ENSMUSG00000040264	Gbp2b	3:142594846-142619179	0.818793	89.8565	147.262	protein_coding	7.49067
		ENSMUSG00000028273	Pdlim5	3:142239589-142395696	13.8867	27.771	35.921	protein_coding	1.37112
		ENSMUSG00000037062	Sh3glb1	3:144683677-144720335	122.96	125.258	135.196	protein_coding	0.136863
		ENSMUSG00000028188	Spata1	3:146457195-146499753	1.12625	0.891584	1.18046	protein_coding	0.0678221
		ENSMUSG00000005034	Prkacb	3:146729573-146812990	13.736	25.5485	30.7288	protein_coding	1.16163
		ENSMUSG00000053870	Fpgt	3:155084917-155093403	6.45069	8.74674	11.7048	protein_coding	0.859575
		ENSMUSG00000028199	Cryz	3:154596710-154623182	3.97567	5.88554	9.28683	protein_coding	1.22399
		ENSMUSG00000028232	Tmem68	4:3549040-3574853	11.5963	10.0398	16.8485	protein_coding	0.538956
		ENSMUSG00000028233	Tgs1	4:3574874-3616619	8.24927	8.43429	16.6895	protein_coding	1.0166
		ENSMUSG00000042228	Lyn	4:3678114-3813122	59.1174	89.7374	111.526	protein_coding	0.915725
		ENSMUSG00000028234	Rps20	4:3831333-3835665	182.472	216.894	253.343	protein_coding	0.473417
		ENSMUSG00000028243	Ubxn2b	4:6191097-6221688	1.93634	2.39625	2.99473	protein_coding	0.629094
		ENSMUSG00000049119	Fam110b	4:5644089-6108223	0.925772	1.73538	1.93243	protein_coding	1.06169
		ENSMUSG00000049969	Plekhf2	4:10988661-11007927	12.4162	12.7653	17.7137	protein_coding	0.512642
		ENSMUSG00000045205	Dpy19l4	4:11261314-11322137	3.82855	5.97198	6.41546	protein_coding	0.744755
		ENSMUSG00000046667	Rbm12b1	4:12140263-12146731	1.68083	1.15733	2.00861	protein_coding	0.257024
		ENSMUSG00000028221	Tmem55a	4:14864075-14915176	12.0512	11.2287	13.045	protein_coding	0.11432
		ENSMUSG00000043252	Tmem64	4:15265830-15286753	5.70698	10.2488	12.6644	protein_coding	1.14998
		ENSMUSG00000052137	Rbm12b2	4:12089438-12096243	2.70026	2.07521	4.11014	protein_coding	0.606089
		ENSMUSG00000028228	Cpne3	4:19519253-19570108	13.1681	17.4586	22.2147	protein_coding	0.754467
		ENSMUSG00000041058	Wwp1	4:19608302-19708993	3.78451	7.326	9.52178	protein_coding	1.33112
		ENSMUSG00000040359	Ufl1	4:25248599-25281821	10.1412	13.3486	15.0261	protein_coding	0.567242
		ENSMUSG00000028248	Pnisr	4:21847582-21876475	26.6467	29.3115	40.2447	protein_coding	0.594842
		ENSMUSG00000040270	Bach2	4:32238803-32586108	0.709462	1.40181	4.26653	protein_coding	2.58827
		ENSMUSG00000040455	Usp45	4:21767155-21837872	3.61459	6.26236	7.14637	protein_coding	0.983379
		ENSMUSG00000028264	Spaca1	4:34024873-34050191	0.418832	0.520872	1.19039	protein_coding	1.50699
		ENSMUSG00000028291	Akirin2	4:34550936-34566908	24.857	26.2487	31.0252	protein_coding	0.319788
		ENSMUSG00000028284	Map3k7	4:31964096-32023467	9.80118	14.1842	15.7685	protein_coding	0.686018
		ENSMUSG00000073910	Mob3b	4:34949073-35157484	6.00807	4.73148	6.50653	protein_coding	0.114987
		ENSMUSG00000028407	Toporsos	4:40269578-40270940	17.6191	17.0918	30.8587	protein_coding	0.808537
		ENSMUSG00000028441	1110017D15Rik	4:41505008-41517333	0.549669	0.144997	1.11182	protein_coding	1.01629
		ENSMUSG00000028439	Fam219a	4:41517690-41569538	27.7418	53.6058	68.5134	protein_coding	1.30432
		ENSMUSG00000028410	Dnaja1	4:40722149-40737149	18.4112	16.3093	24.707	protein_coding	0.424336
		ENSMUSG00000036002	Fam214b	4:43032413-43046220	36.3954	32.5135	50.8398	protein_coding	0.482202
		ENSMUSG00000028465	Tln1	4:43531518-43562691	107.428	223.924	278.807	protein_coding	1.3759
		ENSMUSG00000028467	Gba2	4:43566927-43578873	6.61865	7.75858	12.6682	protein_coding	0.936603
		ENSMUSG00000035649	Zcchc7	4:44755876-44932215	7.75561	12.0012	13.0949	protein_coding	0.755693
		ENSMUSG00000035696	Rnf38	4:44126209-44233789	10.2568	20.3301	24.7475	protein_coding	1.2707
		ENSMUSG00000035601	Trmt10b	4:45297126-45316131	4.97403	6.51895	7.91778	protein_coding	0.670681
		ENSMUSG00000035572	Dcaf10	4:45342100-45379759	5.92208	6.41096	7.68681	protein_coding	0.376281
		ENSMUSG00000028331	Trmo	4:46376504-46389437	5.4446	4.86382	5.88645	protein_coding	0.112572
		ENSMUSG00000028328	Tmod1	4:46038934-46116032	0.053548	0.166269	1.00767	protein_coding	4.23405
		ENSMUSG00000007613	Tgfbr1	4:47353221-47414931	9.0536	11.0772	12.0689	protein_coding	0.414731
		ENSMUSG00000061455	Stx17	4:48124914-48186507	5.44799	7.37963	12.1936	protein_coding	1.16233
		ENSMUSG00000039611	Tmem246	4:49584505-49597876	4.74788	3.78954	10.6216	protein_coding	1.16165
		ENSMUSG00000039634	Zfp189	4:49521175-49531517	1.60587	1.55989	1.88615	protein_coding	0.232089
		ENSMUSG00000028309	Rnf20	4:49632005-49656887	18.0143	17.601	22.002	protein_coding	0.288492
		ENSMUSG00000028456	Unc13b	4:43058952-43264871	2.65283	3.44896	3.66357	protein_coding	0.465718
		ENSMUSG00000070972	Dnajc25	4:58995061-59025573	6.67722	6.41862	7.17961	protein_coding	0.104658
		ENSMUSG00000038607	Gng10	4:59035087-59041903	47.4258	38.1525	61.6933	protein_coding	0.379442
		ENSMUSG00000038578	Susd1	4:59314682-59438633	4.42814	6.12046	12.893	protein_coding	1.54182
		ENSMUSG00000028383	Hsdl2	4:59581562-59618689	5.53166	10.8188	14.0237	protein_coding	1.34208
		ENSMUSG00000028385	Snx30	4:59805839-59904737	4.81141	6.2062	9.55902	protein_coding	0.990403
		ENSMUSG00000066151	Fkbp15	4:62300341-62360548	36.4429	29.6347	44.4217	protein_coding	0.285627
		ENSMUSG00000039196	Orm1	4:63344559-63348163	0.722711	1.18921	2.37195	protein_coding	1.71458
		ENSMUSG00000028359	Orm3	4:63356161-63359511	0.125926	0.613296	5.12797	protein_coding	5.34774
		ENSMUSG00000039158	Akna	4:63367124-63403354	10.8292	16.4601	28.0706	protein_coding	1.37413
		ENSMUSG00000028382	Ptbp3	4:59471867-59549364	33.2708	38.5672	65.1497	protein_coding	0.969502
		ENSMUSG00000045672	Col27a1	4:63214003-63334991	0.618436	0.683476	1.59732	protein_coding	1.36896
		ENSMUSG00000038007	Acer2	4:86874395-86934822	0.462872	0.32825	1.3468	protein_coding	1.54085
		ENSMUSG00000028495	Rps6	4:86854659-86857412	1.05313	1.16252	1.54846	protein_coding	0.556151
		ENSMUSG00000070923	Klhl9	4:88718291-88722465	21.886	21.863	31.3776	protein_coding	0.519727
		ENSMUSG00000038024	Dennd4c	4:86748554-86850603	4.79366	14.8199	21.3132	protein_coding	2.15255
		ENSMUSG00000028497	Hacd4	4:88396143-88438928	6.63964	39.2288	68.7908	protein_coding	3.37304
		ENSMUSG00000028550	Atg4c	4:99193933-99259787	9.81669	10.5842	14.4853	protein_coding	0.561281
		ENSMUSG00000062627	Mysm1	4:94942039-94979100	4.62763	4.94186	7.26256	protein_coding	0.650205
		ENSMUSG00000073792	Alg6	4:99715663-99763460	2.09323	3.6584	3.98974	protein_coding	0.930564
		ENSMUSG00000028530	Jak1	4:101152366-101265282	56.0308	50.54	64.6316	protein_coding	0.20602
		ENSMUSG00000061859	Inadl	4:98395784-98719603	0.289226	1.52932	2.50839	protein_coding	3.11649
		ENSMUSG00000035212	Leprot	4:101647717-101659364	61.6373	57.0075	68.4128	protein_coding	0.150463
		ENSMUSG00000028521	Slc35d1	4:103170648-103215164	3.76493	4.06663	4.38251	protein_coding	0.219134
		ENSMUSG00000028522	Mier1	4:103114389-103165754	12.1668	20.1628	35.2086	protein_coding	1.53298
		ENSMUSG00000028618	Tmem59	4:107178398-107200996	153.463	209.104	238.831	protein_coding	0.638099
		ENSMUSG00000028621	Cyb5rl	4:107066987-107088268	3.6433	4.35988	8.13879	protein_coding	1.15957
		ENSMUSG00000028603	Scp2	4:108043838-108144998	20.9654	24.8698	37.8216	protein_coding	0.8512
		ENSMUSG00000034785	Dio1	4:107291464-107307169	0.0309232	0.446756	1.40221	protein_coding	5.50287
		ENSMUSG00000034636	Zyg11b	4:108229723-108301096	5.11792	5.78728	6.67536	protein_coding	0.383288
		ENSMUSG00000073775	Kti12	4:108847784-108849413	14.8355	14.5048	14.9564	protein_coding	0.0117094
		ENSMUSG00000028582	Cc2d1b	4:108619939-108634123	24.2403	25.2797	26.4841	protein_coding	0.127719
		ENSMUSG00000070868	Skint3	4:112232244-112300468	0.120781	2.42499	4.08555	protein_coding	5.08006
		ENSMUSG00000028552	Eps15	4:109280267-109387817	33.4155	44.4325	48.8669	protein_coding	0.54834
		ENSMUSG00000028717	Tal1	4:115056425-115071755	1.99585	0.715824	2.20588	protein_coding	0.144351
		ENSMUSG00000028709	Mob3c	4:115828091-115836185	9.78974	13.4558	14.7039	protein_coding	0.586856
		ENSMUSG00000028706	Nsun4	4:116032841-116053876	8.62737	7.06131	10.4233	protein_coding	0.272819
		ENSMUSG00000055900	Tmem69	4:116551632-116555936	8.42685	9.36338	9.93059	protein_coding	0.236886
		ENSMUSG00000028708	Mknk1	4:115839197-115879250	34.6591	37.6568	51.6699	protein_coding	0.57609
		ENSMUSG00000034042	Gpbp1l1	4:116557657-116593882	15.221	15.2763	18.1305	protein_coding	0.252356
		ENSMUSG00000034035	Ccdc17	4:116596653-116600266	2.40528	3.57474	4.59217	protein_coding	0.932971
		ENSMUSG00000028684	Urod	4:116989964-116994413	33.9449	39.9519	56.1615	protein_coding	0.726387
		ENSMUSG00000046861	Hectd3	4:116995316-117005277	20.3451	17.5056	27.0082	protein_coding	0.408716
		ENSMUSG00000028677	Rnf220	4:117271462-117497052	55.8919	57.6717	59.7492	protein_coding	0.0962802
		ENSMUSG00000047675	Rps8	4:117153826-117156243	288.445	340.252	415.398	protein_coding	0.526198
		ENSMUSG00000064141	Zfp69	4:120930136-120951699	1.05759	2.46582	3.25058	protein_coding	1.61992
		ENSMUSG00000032870	Smap2	4:120968316-121017247	38.0219	34.132	56.475	protein_coding	0.570782
		ENSMUSG00000000085	Scmh1	4:120405280-120530186	9.51772	14.7556	22.5306	protein_coding	1.2432
		ENSMUSG00000032890	Rims3	4:120854815-120896579	3.6266	1.20294	5.7318	protein_coding	0.660371
		ENSMUSG00000028634	Hivep3	4:119733783-120138045	6.17821	6.75157	8.88864	protein_coding	0.524774
		ENSMUSG00000028657	Ppt1	4:122836241-122859175	56.2785	73.4673	98.3747	protein_coding	0.805703
		ENSMUSG00000028894	Inpp5b	4:124741849-124801511	22.124	19.1305	27.5912	protein_coding	0.318596
		ENSMUSG00000028890	Mtf1	4:124802103-124849800	6.06835	7.6455	8.74881	protein_coding	0.527782
		ENSMUSG00000042616	Oscp1	4:126058564-126092195	6.61426	13.6974	16.5788	protein_coding	1.32569
		ENSMUSG00000042608	Stk40	4:126103956-126141029	23.2322	18.3402	30.1393	protein_coding	0.37552
		ENSMUSG00000041530	Ago1	4:126435011-126468583	10.33	7.5064	11.2523	protein_coding	0.12338
		ENSMUSG00000042500	Ago4	4:126489540-126533472	1.8843	1.49887	4.59184	protein_coding	1.28504
		ENSMUSG00000070737	Tmem35b	4:127123690-127129644	9.89436	9.61758	10.9508	protein_coding	0.146358
		ENSMUSG00000061894	Zscan20	4:128583538-128610098	1.59254	1.07326	1.68217	protein_coding	0.0789939
		ENSMUSG00000043872	Zmym1	4:127047093-127061152	2.63678	3.70455	4.21056	protein_coding	0.675235
		ENSMUSG00000028797	Tmem234	4:129600667-129624059	95.1072	90.5185	99.0844	protein_coding	0.0591034
		ENSMUSG00000078552	Dcdc2b	4:129608330-129614257	0.47711	2.10366	2.99565	protein_coding	2.65048
		ENSMUSG00000028788	Ptp4a2	4:129811218-129850003	86.466	94.7472	119.475	protein_coding	0.466504
		ENSMUSG00000040928	S100pbp	4:129148004-129189727	6.82131	7.66122	8.8877	protein_coding	0.381761
		ENSMUSG00000037752	Xkr8	4:132724896-132732546	4.49899	4.59258	6.16874	protein_coding	0.455375
		ENSMUSG00000028868	Wasf2	4:133130504-133199756	35.5617	64.363	76.2867	protein_coding	1.10111
		ENSMUSG00000043257	Pigv	4:133660386-133672647	7.66675	7.53375	9.37313	protein_coding	0.289916
		ENSMUSG00000003644	Rps6ka1	4:133847289-133887797	46.6391	43.8485	60.3699	protein_coding	0.372289
		ENSMUSG00000007880	Arid1a	4:133679007-133756769	13.4032	16.8519	21.9731	protein_coding	0.713161
		ENSMUSG00000012126	Ubxn11	4:134102569-134127593	3.56934	3.80029	3.98307	protein_coding	0.158224
		ENSMUSG00000037348	Paqr7	4:134496696-134510235	11.3802	18.2816	24.9525	protein_coding	1.13266
		ENSMUSG00000037266	Rsrp1	4:134923591-134927671	354.79	274.618	417.509	protein_coding	0.234842
		ENSMUSG00000028675	Pnrc2	4:135870917-135873850	69.978	123.954	143.275	protein_coding	1.03381
		ENSMUSG00000062585	Cnr2	4:135895393-135920207	0.743355	2.21803	2.87084	protein_coding	1.94935
		ENSMUSG00000028669	Pithd1	4:135975459-135987264	15.0862	13.9066	18.7811	protein_coding	0.316052
		ENSMUSG00000028581	Laptm5	4:130913124-130936141	596.552	1256.86	2053.58	protein_coding	1.78342
		ENSMUSG00000059291	Rpl11	4:136028264-136053428	16.8675	17.1425	22.8526	protein_coding	0.438112
		ENSMUSG00000001089	Luzp1	4:136469760-136554780	7.22111	6.84667	10.2154	protein_coding	0.500453
		ENSMUSG00000028757	Ddost	4:138304729-138312628	133.39	177.425	190.53	protein_coding	0.514368
		ENSMUSG00000028756	Pink1	4:138313408-138326307	18.5686	24.8695	44.6096	protein_coding	1.26449
		ENSMUSG00000043411	Usp48	4:137593754-137658537	39.4467	36.8454	53.8686	protein_coding	0.44954
		ENSMUSG00000025330	Padi4	4:140745864-140774236	19.7509	522.801	820.897	protein_coding	5.37721
		ENSMUSG00000028927	Padi2	4:140906343-140952586	1.0997	1.17889	3.69784	protein_coding	1.74957
		ENSMUSG00000028759	Hp1bp3	4:138216295-138244683	36.125	52.9532	60.0258	protein_coding	0.732585
		ENSMUSG00000028923	Necap2	4:141066511-141078357	85.2531	76.7598	86.4391	protein_coding	0.0199318
		ENSMUSG00000028920	Fbxo42	4:141147912-141204062	7.55388	7.18746	7.72903	protein_coding	0.0330695
		ENSMUSG00000006219	Fblim1	4:141576061-141606096	35.5767	31.3941	38.8901	protein_coding	0.12847
		ENSMUSG00000078515	Ddi2	4:141677548-141723419	12.4364	13.1343	18.4878	protein_coding	0.572005
		ENSMUSG00000057637	Prdm2	4:143107390-143212995	7.71959	9.2905	14.2257	protein_coding	0.881904
		ENSMUSG00000066026	Dhrs3	4:144892826-144928209	56.7169	280.358	386.564	protein_coding	2.76886
		ENSMUSG00000078502	Gm13212	4:145585165-145625345	2.71166	1.57329	3.82891	protein_coding	0.497757
		ENSMUSG00000078495	Zfp984	4:147753973-147809788	5.52586	5.03596	6.37178	protein_coding	0.205497
		ENSMUSG00000070605	Zfp992	4:146449022-146470292	1.15869	0.965768	1.44939	protein_coding	0.322951
		ENSMUSG00000063245	Zfp993	4:146610960-146658160	1.6986	1.05161	2.24465	protein_coding	0.402144
		ENSMUSG00000067916	Zfp991	4:147132037-147180579	2.28814	1.6055	2.36301	protein_coding	0.0464504
		ENSMUSG00000028974	Dffa	4:149104145-149120647	9.51928	9.7239	12.6909	protein_coding	0.41487
		ENSMUSG00000028972	Car6	4:150187014-150201332	24.8523	14.0528	32.5345	protein_coding	0.388591
		ENSMUSG00000039852	Rere	4:150281645-150621966	19.9905	44.1341	51.6825	protein_coding	1.37036
		ENSMUSG00000039936	Pik3cd	4:149649167-149702571	33.068	41.5324	60.7033	protein_coding	0.876339
		ENSMUSG00000028955	Vamp3	4:151047299-151057963	54.9816	68.8621	84.0905	protein_coding	0.612994
		ENSMUSG00000028936	Rpl22	4:152325741-152334071	272.467	352.749	382.95	protein_coding	0.491075
		ENSMUSG00000042333	Tnfrsf14	4:154922209-154928563	20.3088	24.2402	37.0202	protein_coding	0.866208
		ENSMUSG00000028931	Kcnab2	4:152390741-152477871	43.954	42.0902	53.5253	protein_coding	0.284227
		ENSMUSG00000029050	Ski	4:155154074-155222592	26.576	33.9436	52.2844	protein_coding	0.976257
		ENSMUSG00000029060	Mib2	4:155654676-155669198	22.1951	28.2015	35.6807	protein_coding	0.684903
		ENSMUSG00000029068	Ccnl2	4:155812488-155824543	42.74	45.4962	53.2318	protein_coding	0.316701
		ENSMUSG00000059939	9430015G10Rik	4:156109981-156127265	4.2991	5.63822	6.1794	protein_coding	0.523432
		ENSMUSG00000078484	Klhl17	4:156229043-156234857	10.8891	9.32155	12.6088	protein_coding	0.211546
		ENSMUSG00000029033	Acap3	4:155891821-155907251	8.92045	19.3201	27.6138	protein_coding	1.6302
		ENSMUSG00000058503	Fam133b	5:3543832-3570238	8.04905	7.92423	8.32341	protein_coding	0.0483562
		ENSMUSG00000029071	Dvl1	4:155847401-155859303	21.2618	20.6975	24.756	protein_coding	0.219514
		ENSMUSG00000040429	Mterf1a	5:3890580-3893933	1.28208	0.972378	1.37606	protein_coding	0.102057
		ENSMUSG00000039410	Prdm16	4:154316124-154636873	1.04208	0.689391	1.55291	protein_coding	0.575508
		ENSMUSG00000028864	Hgf	5:16553494-16620152	0.247649	0.924458	5.5715	protein_coding	4.4917
		ENSMUSG00000028944	Prkag2	5:24862743-25100642	13.9499	13.3972	21.0581	protein_coding	0.59412
		ENSMUSG00000042508	Dmtf1	5:9118800-9161776	9.63428	13.793	16.7019	protein_coding	0.793763
		ENSMUSG00000029004	Kmt2e	5:23434440-23504235	11.5573	27.7762	39.3419	protein_coding	1.76726
		ENSMUSG00000029163	Emilin1	5:30913401-30921277	67.9012	109.527	144.936	protein_coding	1.09391
		ENSMUSG00000029162	Khk	5:30921430-30931248	22.5465	126.21	199.897	protein_coding	3.14828
		ENSMUSG00000070858	Gm1673	5:33983432-33985013	7.07028	16.3002	41.8938	protein_coding	2.5669
		ENSMUSG00000048142	Nat8l	5:33995983-34005916	1.2627	4.97038	17.765	protein_coding	3.81445
		ENSMUSG00000037235	Mxd4	5:34173882-34187720	22.5492	45.6317	74.3605	protein_coding	1.72146
		ENSMUSG00000054280	Prr14l	5:32789819-32854256	2.65437	7.2104	11.2569	protein_coding	2.08437
		ENSMUSG00000059866	Tnip2	5:34496086-34513991	37.4291	26.1222	38.7389	protein_coding	0.0496226
		ENSMUSG00000037210	Fam193a	5:34369932-34486456	6.56544	9.94801	11.3377	protein_coding	0.788164
		ENSMUSG00000054520	Sh3bp2	5:34525837-34563641	83.2966	61.518	88.2317	protein_coding	0.0830395
		ENSMUSG00000029096	Htra3	5:35652022-35679782	8.64322	32.7557	61.0852	protein_coding	2.82118
		ENSMUSG00000029098	Acox3	5:35583039-35615352	30.4791	26.444	33.0799	protein_coding	0.118135
		ENSMUSG00000029093	Sorcs2	5:36017179-36398139	0.173366	3.63998	5.04783	protein_coding	4.86377
		ENSMUSG00000037426	Depdc5	5:32863700-32994236	6.42884	7.05353	8.157	protein_coding	0.34348
		ENSMUSG00000036553	Sh3tc1	5:35697179-35739987	46.5075	53.628	72.3468	protein_coding	0.637466
		ENSMUSG00000063646	Jakmip1	5:37028334-37150607	0.909972	0.564115	1.56443	protein_coding	0.781743
		ENSMUSG00000029192	Tbc1d14	5:36490603-36593276	15.6132	17.99	26.1378	protein_coding	0.743371
		ENSMUSG00000005107	Slc2a9	5:38349272-38503143	6.78973	7.59502	10.521	protein_coding	0.631846
		ENSMUSG00000039782	Cpeb2	5:43233169-43289724	2.98744	2.03564	4.11883	protein_coding	0.463325
		ENSMUSG00000060512	0610040J01Rik	5:63812362-63899625	1.58469	2.85852	4.21747	protein_coding	1.41218
		ENSMUSG00000047881	Rell1	5:63908896-63968897	9.32946	12.937	15.2096	protein_coding	0.705117
		ENSMUSG00000037913	Tmem156	5:65054345-65092132	0.914709	1.92795	2.55505	protein_coding	1.48197
		ENSMUSG00000054920	Klhl5	5:65107538-65168188	20.7099	30.8561	34.3475	protein_coding	0.729885
		ENSMUSG00000029178	Klf3	5:64803387-64832901	25.4338	55.7603	92.7758	protein_coding	1.867
		ENSMUSG00000047215	Rpl9	5:65388363-65391444	6.22001	6.64003	7.57757	protein_coding	0.284818
		ENSMUSG00000067219	Nipal1	5:72647794-72671078	0.410383	1.15398	2.14406	protein_coding	2.3853
		ENSMUSG00000029209	Gnpda2	5:69573107-69592340	5.85549	9.78974	10.6158	protein_coding	0.858351
		ENSMUSG00000029217	Tec	5:72755715-72868483	16.7748	19.7359	26.3653	protein_coding	0.652345
		ENSMUSG00000063656	Gm10135	5:72965807-72974702	0	0	1.06709	protein_coding	999
		ENSMUSG00000051674	Dcun1d4	5:73480999-73560794	1.80996	3.2924	4.13463	protein_coding	1.1918
		ENSMUSG00000059325	Hopx	5:77086987-77115121	8.86973	36.4477	44.7087	protein_coding	2.33359
		ENSMUSG00000029238	Clock	5:76209867-76304792	6.01142	9.50632	11.3062	protein_coding	0.911336
		ENSMUSG00000029368	Alb	5:90460896-90476602	0	0.880316	2.25142	protein_coding	999
		ENSMUSG00000029417	Cxcl9	5:92321346-92328079	0.226411	1.30226	2.12964	protein_coding	3.23359
		ENSMUSG00000029426	Scarb2	5:92441313-92506833	49.0096	57.0931	74.2335	protein_coding	0.599006
		ENSMUSG00000029385	Ccng2	5:93267256-93276231	9.17793	14.2871	19.5674	protein_coding	1.09221
		ENSMUSG00000058013	Sept11	5:93093436-93176447	29.2192	44.9901	68.9748	protein_coding	1.23915
		ENSMUSG00000035273	Hpse	5:100679483-100719716	10.0431	43.9172	55.066	protein_coding	2.45496
		ENSMUSG00000035234	Fam175a	5:100805191-100820965	4.37948	5.89574	6.30079	protein_coding	0.524773
		ENSMUSG00000034724	Cnot6l	5:96070332-96164171	8.89005	19.9563	30.5997	protein_coding	1.78325
		ENSMUSG00000057315	Arhgap24	5:102481390-102897937	4.81831	3.38275	5.88689	protein_coding	0.288978
		ENSMUSG00000029311	Hsd17b11	5:103989761-104021919	60.959	48.2249	82.0423	protein_coding	0.428529
		ENSMUSG00000035310	Lin54	5:100441917-100500639	3.78945	5.34783	5.72647	protein_coding	0.595658
		ENSMUSG00000029299	Abcg3	5:104935056-104982718	2.41357	11.0999	13.799	protein_coding	2.51532
		ENSMUSG00000029287	Tgfbr3	5:107106569-107289629	2.67041	7.21593	8.22948	protein_coding	1.62374
		ENSMUSG00000029265	Dr1	5:108268896-108280526	22.5908	19.2537	23.9299	protein_coding	0.083079
		ENSMUSG00000011831	Evi5	5:107744794-107875107	16.3673	34.4136	91.892	protein_coding	2.48912
		ENSMUSG00000090015	Gm15446	5:109923399-109943936	0.952116	1.27797	1.55463	protein_coding	0.707362
		ENSMUSG00000066613	Zfp932	5:109996520-110010411	1.58569	2.65303	3.23096	protein_coding	1.02685
		ENSMUSG00000004815	Dgkq	5:108646692-108669672	10.5533	9.04691	12.2038	protein_coding	0.209636
		ENSMUSG00000029501	Ankle2	5:110231003-110256651	14.5955	20.7663	24.5323	protein_coding	0.749159
		ENSMUSG00000029344	Tpst2	5:112276690-112315361	71.5984	68.8518	77.9488	protein_coding	0.122599
		ENSMUSG00000043323	Fbrsl1	5:110429874-110431862	4.62252	5.27495	6.08859	protein_coding	0.397429
		ENSMUSG00000042190	Cmklr1	5:113612353-113650426	195.032	165.863	318.175	protein_coding	0.70611
		ENSMUSG00000054675	Tmem119	5:113793728-113800516	2.4556	4.19429	4.60858	protein_coding	0.908247
		ENSMUSG00000048163	Selplg	5:113818535-113832644	128.787	649.905	827.173	protein_coding	2.6832
		ENSMUSG00000004530	Coro1c	5:113842435-113908758	118.732	150.451	229.944	protein_coding	0.953574
		ENSMUSG00000041930	Fam222a	5:114568015-114613220	0.139336	1.32312	2.60796	protein_coding	4.22628
		ENSMUSG00000042121	Ssh1	5:113937093-113993894	5.29442	7.6594	10.7835	protein_coding	1.02628
		ENSMUSG00000029550	Sppl3	5:115011136-115098790	18.931	23.3653	24.571	protein_coding	0.376206
		ENSMUSG00000029535	Triap1	5:115341224-115343569	31.9008	33.7826	38.2741	protein_coding	0.262776
		ENSMUSG00000029528	Pxn	5:115506675-115555987	56.3265	86.0283	96.9256	protein_coding	0.783064
		ENSMUSG00000061288	Taok3	5:117120128-117275219	15.5269	30.967	35.6286	protein_coding	1.19827
		ENSMUSG00000032754	Slc8b1	5:120511167-120534024	40.3372	39.9635	65.8402	protein_coding	0.706858
		ENSMUSG00000041890	Git2	5:114727406-114775517	37.8458	42.1883	47.2064	protein_coding	0.318849
		ENSMUSG00000042647	Acad12	5:121596774-121618938	2.13851	2.3897	3.508	protein_coding	0.714043
		ENSMUSG00000029455	Aldh2	5:121566026-121593824	652.127	713.311	1000.2	protein_coding	0.617064
		ENSMUSG00000038582	Pptc7	5:122284364-122324281	9.4322	11.6319	15.7968	protein_coding	0.743966
		ENSMUSG00000038569	Rad9b	5:122323222-122354233	0.691418	0.989818	1.76412	protein_coding	1.35132
		ENSMUSG00000042594	Sh2b3	5:121815487-121837646	23.3911	25.6439	36.3285	protein_coding	0.635142
		ENSMUSG00000029471	Camkk2	5:122731169-122779409	21.9296	43.6026	61.2449	protein_coding	1.48171
		ENSMUSG00000038342	Mlxip	5:123394797-123457932	16.4525	14.8077	20.0982	protein_coding	0.288759
		ENSMUSG00000038384	Setd1b	5:123142192-123168629	5.08966	7.57563	10.0098	protein_coding	0.975772
		ENSMUSG00000029389	Ddx55	5:124552863-124569660	6.49897	7.48349	9.73955	protein_coding	0.583644
		ENSMUSG00000029428	Stx2	5:128984556-129008574	28.0571	18.514	30.3513	protein_coding	0.113392
		ENSMUSG00000029416	Slc15a4	5:127595663-127632897	22.8365	32.9839	57.0008	protein_coding	1.31964
		ENSMUSG00000095789	Nupr1l	5:129908539-129913789	1.14782	1.25591	1.75871	protein_coding	0.615621
		ENSMUSG00000029674	Limk1	5:134656038-134688598	17.6385	30.3455	34.9548	protein_coding	0.986763
		ENSMUSG00000029673	Auts2	5:131437332-132543344	0.0943295	0.0968743	3.03404	protein_coding	5.00739
		ENSMUSG00000004814	Ccl24	5:135569936-135573049	337.06	256.402	400.16	protein_coding	0.247572
		ENSMUSG00000039959	Hip1	5:135406530-135545120	11.3699	35.4424	42.3131	protein_coding	1.89588
		ENSMUSG00000029723	Tsc22d4	5:137745729-137768450	115.677	136.941	161.936	protein_coding	0.485322
		ENSMUSG00000093445	Lrch4	5:137629120-137641099	39.9988	72.8735	139.243	protein_coding	1.79958
		ENSMUSG00000029720	Gm20605	5:137629174-137642899	26.5427	17.5857	28.5466	protein_coding	0.105004
		ENSMUSG00000079165	Sap25	5:137641333-137642902	17.4638	14.8017	37.2141	protein_coding	1.09148
		ENSMUSG00000029714	Gigyf1	5:137518547-137527935	12.3978	18.3966	21.1764	protein_coding	0.772373
		ENSMUSG00000047592	Nxpe5	5:138225897-138253363	29.7044	20.4975	33.2615	protein_coding	0.163177
		ENSMUSG00000029510	Gpc2	5:138273654-138280005	1.76191	0.836769	2.38446	protein_coding	0.436522
		ENSMUSG00000056413	Adap1	5:139271875-139325622	45.3785	61.492	85.5999	protein_coding	0.9156
		ENSMUSG00000029557	Mrm2	5:140327673-140331898	3.80147	4.59303	4.77947	protein_coding	0.330293
		ENSMUSG00000044092	C130050O18Rik	5:139405279-139415623	11.5442	28.4223	35.1353	protein_coding	1.60575
		ENSMUSG00000029560	Snx8	5:140340298-140389262	40.9504	26.1973	43.367	protein_coding	0.0827201
		ENSMUSG00000050022	Amz1	5:140724126-140761439	2.12328	1.79686	3.02866	protein_coding	0.512385
		ENSMUSG00000036526	Card11	5:140872989-141000582	2.0152	1.25436	3.35361	protein_coding	0.734792
		ENSMUSG00000036565	Ttyh3	5:140620577-140649031	28.1139	41.698	64.8727	protein_coding	1.20633
		ENSMUSG00000036817	Sun1	5:139200636-139249840	16.8566	39.1763	45.0955	protein_coding	1.41967
		ENSMUSG00000029581	Fscn1	5:142960342-142973185	13.086	10.6597	33.5068	protein_coding	1.35643
		ENSMUSG00000061898	Rbak	5:143172185-143180775	2.45498	3.70696	5.59459	protein_coding	1.18832
		ENSMUSG00000029587	Zfp12	5:143235162-143248834	3.36297	6.20711	8.02304	protein_coding	1.25441
		ENSMUSG00000045078	Rnf216	5:142990892-143112994	13.5162	16.0736	19.8009	protein_coding	0.550876
		ENSMUSG00000029613	Eif2ak1	5:143817787-143904251	19.3659	22.0768	27.7574	protein_coding	0.519354
		ENSMUSG00000001847	Rac1	5:143503633-143528036	178.945	225.544	243.326	protein_coding	0.443374
		ENSMUSG00000029635	Cdk8	5:146231229-146302874	9.541	17.7395	20.6138	protein_coding	1.1114
		ENSMUSG00000016510	Mtif3	5:146951572-146963800	8.06647	7.82084	9.25073	protein_coding	0.19763
		ENSMUSG00000029650	Slc46a3	5:147878436-147894815	1.1415	2.41182	3.5616	protein_coding	1.64159
		ENSMUSG00000060063	Alox5ap	5:149264766-149288153	1024.12	1136.91	1831.9	protein_coding	0.838956
		ENSMUSG00000001687	Ubl3	5:148504634-148552789	84.0177	91.0743	106.392	protein_coding	0.340624
		ENSMUSG00000041132	N4bp2l1	5:150571643-150597188	9.7731	18.0669	27.4365	protein_coding	1.48921
		ENSMUSG00000041264	Uspl1	5:149184349-149215434	12.9876	10.0732	13.5384	protein_coding	0.0599224
		ENSMUSG00000016128	Stard13	5:151037509-151233836	0.815037	3.55971	4.98602	protein_coding	2.61295
		ENSMUSG00000044156	Hepacam2	6:3457095-3498298	1.46139	0.420729	5.12645	protein_coding	1.81062
		ENSMUSG00000056602	Fry	5:150118644-150497753	3.68047	9.02756	14.4668	protein_coding	1.97478
		ENSMUSG00000042607	Asb4	6:5383385-5433022	2.25051	1.54823	2.95665	protein_coding	0.393711
		ENSMUSG00000029647	Pan3	5:147430160-147548502	21.4842	25.0601	33.4734	protein_coding	0.639739
		ENSMUSG00000042460	C1galt1	6:7844841-7875687	11.5399	10.688	13.073	protein_coding	0.17996
		ENSMUSG00000000058	Cav2	6:17281184-17289115	16.6984	18.9516	39.8151	protein_coding	1.25361
		ENSMUSG00000010797	Wnt2	6:17988939-18030585	0.648494	23.4532	79.7089	protein_coding	6.9415
		ENSMUSG00000010796	Asz1	6:18050963-18109061	0.274538	5.67499	26.95	protein_coding	6.61714
		ENSMUSG00000089862	Umad1	6:8259287-8459470	7.17823	7.83011	8.79149	protein_coding	0.29248
		ENSMUSG00000062980	Cped1	6:21985915-22256404	0.259992	1.52439	3.28125	protein_coding	3.65771
		ENSMUSG00000029676	Pot1a	6:25743736-25809246	5.62088	8.76637	10.8079	protein_coding	0.943218
		ENSMUSG00000039841	Zfp800	6:28239926-28398005	7.95802	7.78208	8.95673	protein_coding	0.170563
		ENSMUSG00000003500	Impdh1	6:29200433-29216364	51.2144	40.7159	55.4116	protein_coding	0.113639
		ENSMUSG00000032827	Ppp1r9a	6:4902916-5165661	1.62739	1.54609	6.57068	protein_coding	2.01348
		ENSMUSG00000058440	Nrf1	6:30047987-30153458	9.92427	11.1357	11.8492	protein_coding	0.255757
		ENSMUSG00000046806	3110062M04Rik	6:34871770-34878060	6.64881	5.34105	7.06795	protein_coding	0.0881957
		ENSMUSG00000038784	Cnot4	6:35022064-35133724	8.37807	8.69729	9.32296	protein_coding	0.15417
		ENSMUSG00000029772	Ahcyl2	6:29768010-29912310	16.5014	27.5415	31.0879	protein_coding	0.913765
		ENSMUSG00000042599	Kdm7a	6:39136622-39206789	10.5029	6.45091	13.0285	protein_coding	0.310883
		ENSMUSG00000029823	Luc7l2	6:38551333-38609470	32.3431	53.5906	65.1611	protein_coding	1.01055
		ENSMUSG00000029864	Gstk1	6:42245934-42250447	10.126	9.52459	13.8844	protein_coding	0.4554
		ENSMUSG00000061436	Hipk2	6:38694389-38876165	11.6789	16.0588	24.2227	protein_coding	1.05246
		ENSMUSG00000029863	Casp2	6:42264984-42282508	8.36075	14.1609	17.6531	protein_coding	1.07822
		ENSMUSG00000002413	Braf	6:39603236-39725463	3.63408	5.30952	7.64811	protein_coding	1.07351
		ENSMUSG00000029860	Zyx	6:42349629-42360213	168.787	180.645	186.798	protein_coding	0.146275
		ENSMUSG00000038538	Ubn2	6:38433949-38524825	2.62088	4.88588	6.43101	protein_coding	1.29499
		ENSMUSG00000047867	Gimap6	6:48701581-48708225	16.7709	8.05891	26.9965	protein_coding	0.686812
		ENSMUSG00000039264	Gimap3	6:48764463-48770851	7.70134	2.03616	9.53283	protein_coding	0.307795
		ENSMUSG00000043931	Gimap7	6:48718620-48724636	1.2361	0.229962	2.50709	protein_coding	1.02022
		ENSMUSG00000090019	Gimap1	6:48739053-48743795	9.27675	2.88496	12.2967	protein_coding	0.40658
		ENSMUSG00000029817	Tra2a	6:49243923-49264033	37.5384	33.7544	42.8854	protein_coding	0.192119
		ENSMUSG00000038388	Mpp6	6:50110240-50198939	13.0007	20.4454	31.9794	protein_coding	1.29855
		ENSMUSG00000058446	Znrf2	6:54816915-54893500	10.1984	9.997	14.38	protein_coding	0.495721
		ENSMUSG00000059486	Kbtbd2	6:56777523-56797813	9.33615	14.7847	17.3753	protein_coding	0.896138
		ENSMUSG00000037788	Vopp1	6:57727806-57825159	16.3861	17.4293	34.1455	protein_coding	1.05922
		ENSMUSG00000029804	Herc3	6:58831464-58920398	5.4816	5.2176	7.84996	protein_coding	0.518088
		ENSMUSG00000031668	Eif2ak3	6:70844514-70905245	9.76051	9.82748	14.7989	protein_coding	0.600462
		ENSMUSG00000053119	Chmp3	6:71543796-71582609	80.1714	80.6997	82.5775	protein_coding	0.0426611
		ENSMUSG00000052656	Rnf103	6:71493893-71510881	10.9531	10.3459	11.2232	protein_coding	0.0351448
		ENSMUSG00000056091	St3gal5	6:72097591-72154571	31.4502	112.21	152.241	protein_coding	2.27522
		ENSMUSG00000002222	Rmnd5a	6:71388633-71440637	17.9411	20.2452	30.15	protein_coding	0.74889
		ENSMUSG00000052631	Sh2d6	6:72513643-72521634	1.03001	0.780468	1.40312	protein_coding	0.44598
		ENSMUSG00000058706	0610030E20Rik	6:72347316-72353148	10.1014	8.52718	11.4403	protein_coding	0.17957
		ENSMUSG00000056429	Tgoln1	6:72608431-72617000	41.976	35.1378	51.0485	protein_coding	0.282304
		ENSMUSG00000030041	M1ap	6:82946901-83030309	0.911912	0.43222	1.03436	protein_coding	0.181772
		ENSMUSG00000034968	Lbx2	6:83086366-83088243	1.35162	1.63162	1.69348	protein_coding	0.325301
		ENSMUSG00000009145	Dqx1	6:83057843-83067318	1.50575	0.808588	1.8789	protein_coding	0.319406
		ENSMUSG00000079511	Gm42688	6:83101616-83109939	3.09972	3.80184	4.19194	protein_coding	0.43548
		ENSMUSG00000014748	Tex261	6:83768884-83775813	41.8032	43.6734	50.0031	protein_coding	0.258404
		ENSMUSG00000043131	Mob1a	6:83326015-83343776	98.3708	69.7821	119.357	protein_coding	0.278981
		ENSMUSG00000034832	Tet3	6:83362372-83459084	4.71717	7.64234	11.3935	protein_coding	1.27222
		ENSMUSG00000051343	Rab11fip5	6:85334961-85374634	60.2113	70.6918	102.117	protein_coding	0.762117
		ENSMUSG00000029998	Pcyox1	6:86386005-86397154	25.07	48.2883	60.3769	protein_coding	1.26803
		ENSMUSG00000030002	Dusp11	6:85942267-85961667	19.5654	36.9096	42.4752	protein_coding	1.11832
		ENSMUSG00000046679	C87436	6:86438373-86473500	6.98777	10.8096	12.0375	protein_coding	0.784632
		ENSMUSG00000030055	Rab43	6:87788852-87812164	23.9559	19.7548	24.5242	protein_coding	0.0338251
		ENSMUSG00000107928	Gm45140	6:87788860-87835795	2.67835	2.11765	3.8105	protein_coding	0.508636
		ENSMUSG00000014550	Rbsn	6:92186711-92214925	7.44153	12.9488	15.5847	protein_coding	1.06646
		ENSMUSG00000030016	Zfp638	6:83867108-83989550	30.0399	28.5251	31.3468	protein_coding	0.0614382
		ENSMUSG00000030031	Kbtbd8	6:95117239-95129790	0.685123	1.01939	1.90042	protein_coding	1.47188
		ENSMUSG00000005893	Nr2c2	6:92091389-92174294	3.99874	8.41243	9.93672	protein_coding	1.31322
		ENSMUSG00000072872	Rybp	6:100228564-100287485	3.20516	5.67199	6.50957	protein_coding	1.02217
		ENSMUSG00000030067	Foxp1	6:98925337-99522721	11.4893	26.4466	29.8778	protein_coding	1.37878
		ENSMUSG00000093661	Eif4e3	6:99625134-99666771	18.1894	16.3188	24.6013	protein_coding	0.435637
		ENSMUSG00000005364	Il5ra	6:106710356-106749037	1.07598	0.338051	1.69611	protein_coding	0.656578
		ENSMUSG00000034639	Setmar	6:108065044-108077122	2.21176	2.13506	2.42093	protein_coding	0.130367
		ENSMUSG00000030257	Srgap3	6:112717970-112947266	1.50734	2.12446	4.34375	protein_coding	1.52694
		ENSMUSG00000030276	Ttll3	6:113389259-113414587	3.4666	4.04749	7.10834	protein_coding	1.03599
		ENSMUSG00000030314	Atg7	6:114643096-114860614	37.5496	35.9861	49.7291	protein_coding	0.405293
		ENSMUSG00000059878	Zfp422	6:116624015-116628999	5.88547	3.56355	7.79653	protein_coding	0.405675
		ENSMUSG00000025701	Alox5	6:116410076-116461178	37.6702	127.739	163.768	protein_coding	2.12016
		ENSMUSG00000061353	Cxcl12	6:117168534-117181367	0.326859	6.51913	19.5877	protein_coding	5.90514
		ENSMUSG00000030126	Tmcc1	6:116018610-116193486	21.0224	29.9386	59.8191	protein_coding	1.50868
		ENSMUSG00000042129	Rassf4	6:116633007-116673952	94.7619	40.1615	123.275	protein_coding	0.379501
		ENSMUSG00000025702	March8	6:116338023-116409540	25.2934	26.8674	33.6665	protein_coding	0.412553
		ENSMUSG00000030168	Adipor2	6:119353149-119417704	42.9916	66.6202	122.93	protein_coding	1.51571
		ENSMUSG00000002897	Il17ra	6:120463246-120487559	14.7185	21.2708	31.4681	protein_coding	1.09626
		ENSMUSG00000042079	Hnrnpf	6:117900323-117925622	72.9184	90.8919	103.531	protein_coding	0.505708
		ENSMUSG00000004446	Bid	6:120891929-120916853	10.2668	8.13884	14.1488	protein_coding	0.462693
		ENSMUSG00000040613	Apobec1	6:122577791-122602444	68.612	92.2578	102.584	protein_coding	0.580273
		ENSMUSG00000045962	Wnk1	6:119923968-120038672	77.2041	133.656	171.054	protein_coding	1.1477
		ENSMUSG00000040552	C3ar1	6:122847137-122856161	65.7922	58.4361	85.1153	protein_coding	0.371502
		ENSMUSG00000030147	Clec4b1	6:123049961-123071555	1.30858	2.39683	7.16884	protein_coding	2.45374
		ENSMUSG00000003154	Foxj2	6:122819913-122845366	7.37295	10.0463	10.6454	protein_coding	0.529916
		ENSMUSG00000096630	Vmn2r26	6:124024757-124062035	2.7632	4.56091	15.8397	protein_coding	2.51913
		ENSMUSG00000004266	Ptpn6	6:124720706-124738714	536.8	522.957	573.981	protein_coding	0.0966183
		ENSMUSG00000067714	Lpar5	6:125067919-125082472	1.04858	25.4809	56.7025	protein_coding	5.7569
		ENSMUSG00000030329	Pianp	6:124996693-125003096	1.07368	1.092	2.97973	protein_coding	1.47262
		ENSMUSG00000030337	Vamp1	6:125215550-125245964	6.1261	8.57541	14.9117	protein_coding	1.2834
		ENSMUSG00000030341	Tnfrsf1a	6:125349361-125362484	309.596	355.391	408.513	protein_coding	0.399995
		ENSMUSG00000038346	Zfp384	6:125009144-125037870	20.9744	21.8048	22.0899	protein_coding	0.0747573
		ENSMUSG00000072770	Acrbp	6:125049688-125063267	6.04725	6.12368	13.629	protein_coding	1.17233
		ENSMUSG00000030342	Cd9	6:125460265-125494791	403.723	382.347	446.789	protein_coding	0.146228
		ENSMUSG00000090164	BC035044	6:128849089-128891126	0.487892	3.2481	4.1232	protein_coding	3.07913
		ENSMUSG00000030365	Clec2i	6:128887587-128898167	2.07664	9.8824	13.1611	protein_coding	2.66396
		ENSMUSG00000079298	Klrb1b	6:128813705-128826331	0.59392	1.03711	1.37741	protein_coding	1.21362
		ENSMUSG00000030159	Clec1b	6:129397296-129409335	4.03593	2.32638	4.20881	protein_coding	0.0605112
		ENSMUSG00000030199	Etv6	6:134035699-134270158	21.1802	22.1324	23.165	protein_coding	0.12923
		ENSMUSG00000030206	Gsg1	6:135237325-135254351	0.0446408	0.880748	1.07333	protein_coding	4.58759
		ENSMUSG00000030201	Lrp6	6:134446475-134566965	10.1381	17.4594	19.407	protein_coding	0.93679
		ENSMUSG00000064330	Pde6h	6:136923831-136968865	0.734305	0.531146	2.13956	protein_coding	1.54286
		ENSMUSG00000030223	Ptpro	6:137252318-137463233	22.0605	28.04	51.6138	protein_coding	1.22629
		ENSMUSG00000030275	Etnk1	6:143167220-143232307	13.3759	23.1323	27.1107	protein_coding	1.01923
		ENSMUSG00000030263	Lrmp	6:145115652-145174934	22.5495	34.6675	67.1901	protein_coding	1.57515
		ENSMUSG00000040242	Fgfr1op2	6:146577202-146599198	37.9258	39.1999	41.5954	protein_coding	0.133244
		ENSMUSG00000068566	Myadm	7:3289079-3300442	149.182	87.2079	155.623	protein_coding	0.0609818
		ENSMUSG00000030287	Itpr2	6:146108298-146502223	3.53811	4.16606	6.52329	protein_coding	0.882621
		ENSMUSG00000038271	Iffo1	6:125145240-125161782	14.2135	27.8905	41.0588	protein_coding	1.53043
		ENSMUSG00000006333	Rps9	7:3703992-3706897	1192.31	1223.29	1577.88	protein_coding	0.404228
		ENSMUSG00000089942	Pira2	7:3836811-3845051	1.94109	2.32369	2.47741	protein_coding	0.351966
		ENSMUSG00000030427	Lilra6	7:3908279-3915503	1.21521	0.896354	1.44156	protein_coding	0.246425
		ENSMUSG00000055809	Dnaaf3	7:4522932-4532453	3.66697	4.12254	4.95103	protein_coding	0.43314
		ENSMUSG00000051811	Cox6b2	7:4751791-4753094	1.72913	0.619062	2.08443	protein_coding	0.269607
		ENSMUSG00000019254	Ppp1r12c	7:4481519-4501680	98.2409	100.488	120.905	protein_coding	0.299478
		ENSMUSG00000006154	Eps8l1	7:4460673-4480487	7.08647	7.52078	15.8058	protein_coding	1.15731
		ENSMUSG00000059851	Suv420h2	7:4740114-4747514	31.2785	43.4782	56.0011	protein_coding	0.840284
		ENSMUSG00000035545	Leng8	7:4137038-4148177	40.085	53.9863	58.3875	protein_coding	0.542597
		ENSMUSG00000035203	Epn1	7:5080234-5098178	98.7059	100.723	105.196	protein_coding	0.0918716
		ENSMUSG00000054893	Zfp667	7:6286578-6307883	0.900231	0.592574	1.49128	protein_coding	0.728184
		ENSMUSG00000062116	Zfp954	7:7114689-7121488	4.87376	4.29423	5.46034	protein_coding	0.163956
		ENSMUSG00000063535	Zfp773	7:7127072-7136755	0.910785	0.756741	1.08472	protein_coding	0.25214
		ENSMUSG00000055150	Zfp78	7:6363279-6382605	1.08982	1.0378	1.38638	protein_coding	0.347233
		ENSMUSG00000054715	Zscan22	7:12897814-12909083	3.24556	3.95493	4.33587	protein_coding	0.417854
		ENSMUSG00000058638	Zfp110	7:12834760-12850577	10.6181	12.8814	15.195	protein_coding	0.517071
		ENSMUSG00000012848	Rps5	7:12922289-12926686	596.843	917.35	1089.03	protein_coding	0.86762
		ENSMUSG00000000605	Clcn4	7:7282308-7300851	21.2836	20.147	21.6429	protein_coding	0.0241516
		ENSMUSG00000041560	Gltscr2	7:15936182-15946074	95.5368	126.32	159.069	protein_coding	0.735524
		ENSMUSG00000074361	C5ar2	7:16234584-16244154	0.742122	1.05659	1.50867	protein_coding	1.02355
		ENSMUSG00000041187	Prkd2	7:16842901-16870464	4.96348	8.57579	9.58935	protein_coding	0.950081
		ENSMUSG00000040987	Mill2	7:18839965-18863113	1.22627	6.84331	9.04649	protein_coding	2.88308
		ENSMUSG00000030410	Dmwd	7:19076226-19082776	15.6417	20.1841	26.5368	protein_coding	0.762597
		ENSMUSG00000050428	Fbxo46	7:19119858-19140172	4.9795	5.01336	5.30858	protein_coding	0.0923251
		ENSMUSG00000030374	Strn4	7:16815888-16840931	49.0003	45.662	50.6753	protein_coding	0.0484921
		ENSMUSG00000002043	Trappc6a	7:19508394-19516145	21.0922	39.1634	44.7978	protein_coding	1.08672
		ENSMUSG00000011263	Exoc3l2	7:19463330-19496762	0.0639114	1.01023	1.97362	protein_coding	4.94863
		ENSMUSG00000074336	Apoc4	7:19678082-19681479	0.606276	10.3291	27.5292	protein_coding	5.50484
		ENSMUSG00000040564	Apoc1	7:19689480-19692660	18.8125	26.3021	226.953	protein_coding	3.59263
		ENSMUSG00000003545	Fosb	7:19302695-19310051	0.0978962	0	11.1666	protein_coding	6.83372
		ENSMUSG00000030400	Ercc2	7:19382009-19395694	19.1549	19.501	19.8776	protein_coding	0.0534301
		ENSMUSG00000030409	Dmpk	7:19083848-19093821	44.2185	48.2799	172.812	protein_coding	1.96648
		ENSMUSG00000074283	Zfp109	7:24227571-24237560	0.702394	0.533102	1.07869	protein_coding	0.618928
		ENSMUSG00000074282	Zfp94	7:24301703-24316666	1.72381	1.99013	2.3258	protein_coding	0.432126
		ENSMUSG00000052212	Cd177	7:24743982-24760311	2.2877	7.02178	13.3141	protein_coding	2.54099
		ENSMUSG00000003379	Cd79a	7:24897380-24902197	19.2179	4.51355	25.5178	protein_coding	0.409053
		ENSMUSG00000046541	Zfp526	7:25221424-25227507	2.31758	2.58496	3.35454	protein_coding	0.533496
		ENSMUSG00000040907	Atp1a3	7:24978166-25005958	83.4039	145.864	167.281	protein_coding	1.00409
		ENSMUSG00000040952	Rps19	7:24884370-24889806	503.056	585.007	694.762	protein_coding	0.4658
		ENSMUSG00000008496	Pou2f2	7:25087343-25179726	7.78992	8.41481	19.2327	protein_coding	1.30388
		ENSMUSG00000003752	Itpkc	7:27207171-27228661	3.7902	3.51453	4.19086	protein_coding	0.144972
		ENSMUSG00000040940	Arhgef1	7:24902911-24926594	102.854	202.783	328.02	protein_coding	1.67319
		ENSMUSG00000030604	Zfp626	7:27807195-27822916	2.19327	1.70339	2.40206	protein_coding	0.131189
		ENSMUSG00000063047	Zfp780b	7:27959134-27979171	2.00146	2.44351	2.81631	protein_coding	0.492753
		ENSMUSG00000096916	Zfp850	7:27984853-28014115	0.573674	0.853091	1.00765	protein_coding	0.812692
		ENSMUSG00000037563	Rps16	7:28350651-28353155	4.60948	4.57372	5.26505	protein_coding	0.191843
		ENSMUSG00000046410	Kcnk6	7:29221925-29232515	12.9515	12.4922	18.8257	protein_coding	0.539584
		ENSMUSG00000030600	Lrfn1	7:28451979-28468242	2.00394	2.92922	4.83792	protein_coding	1.27155
		ENSMUSG00000046185	Zfp84	7:29768551-29779821	4.39433	4.32977	6.91206	protein_coding	0.653473
		ENSMUSG00000030589	Rasgrp4	7:29134850-29153961	36.3049	59.0119	78.9229	protein_coding	1.12028
		ENSMUSG00000011427	Zfp790	7:29816113-29831005	4.47997	3.92273	5.64516	protein_coding	0.333525
		ENSMUSG00000058402	Zfp420	7:29859978-29877292	1.27033	1.76775	2.87905	protein_coding	1.18039
		ENSMUSG00000074220	Zfp382	7:30121941-30134950	1.03727	1.46043	1.70286	protein_coding	0.715168
		ENSMUSG00000049421	Zfp260	7:30094776-30107622	12.6344	13.2797	16.4014	protein_coding	0.376462
		ENSMUSG00000078768	Zfp566	7:30077336-30090527	1.31154	1.42715	1.73492	protein_coding	0.403607
		ENSMUSG00000066647	Gm5113	7:30169874-30182324	0.947729	0.538021	1.04155	protein_coding	0.136186
		ENSMUSG00000064109	Hcst	7:30417711-30419854	31.1134	42.3573	82.7713	protein_coding	1.41159
		ENSMUSG00000030579	Tyrobp	7:30413759-30417585	2232.66	2001.07	2666.58	protein_coding	0.256227
		ENSMUSG00000036864	Proser3	7:30539133-30552299	2.23193	2.89832	4.83791	protein_coding	1.11609
		ENSMUSG00000019194	Scn1b	7:31116523-31127003	51.6919	56.7824	108.716	protein_coding	1.07255
		ENSMUSG00000001249	Hpn	7:31098724-31115290	35.3585	25.0478	42.7976	protein_coding	0.275473
		ENSMUSG00000109378	U2af1l4	7:30563343-30567960	5.43882	3.6281	6.7428	protein_coding	0.310054
		ENSMUSG00000009687	Fxyd5	7:31032721-31042481	765.297	1045.64	1384.96	protein_coding	0.855753
		ENSMUSG00000001248	Gramd1a	7:31130126-31155896	50.5479	43.1889	55.6493	protein_coding	0.138712
		ENSMUSG00000066568	Lsm14a	7:34344645-34393315	52.402	53.1613	61.522	protein_coding	0.231481
		ENSMUSG00000034957	Cebpa	7:35119292-35121928	54.6773	70.954	141.517	protein_coding	1.37196
		ENSMUSG00000030577	Cd22	7:30865401-30880342	8.27029	3.17366	11.9054	protein_coding	0.525606
		ENSMUSG00000056216	Cebpg	7:35046421-35056573	21.3269	18.6346	38.3316	protein_coding	0.84586
		ENSMUSG00000006307	Kmt2b	7:30568857-30588726	16.8266	20.3489	24.0633	protein_coding	0.516091
		ENSMUSG00000063808	Gpatch1	7:35276535-35318440	4.92049	5.89291	6.15555	protein_coding	0.323086
		ENSMUSG00000066571	4931406P16Rik	7:34236706-34313551	5.71052	16.8718	25.0016	protein_coding	2.13033
		ENSMUSG00000068959	Zfp619	7:39517765-39540420	0.363387	0.986834	1.22082	protein_coding	1.74827
		ENSMUSG00000094462	Gm21028	7:42578465-42578588	0	0	4.54786	protein_coding	999
		ENSMUSG00000092416	Zfp141	7:42473385-42505740	1.77234	2.59439	3.42335	protein_coding	0.949753
		ENSMUSG00000064023	Klk8	7:43797576-43803826	1.1017	3.84224	13.4257	protein_coding	3.60719
		ENSMUSG00000012640	Zfp715	7:43296196-43313294	5.93238	4.77138	9.09215	protein_coding	0.61601
		ENSMUSG00000030468	Siglecg	7:43408203-43418358	4.32842	2.38542	10.4156	protein_coding	1.26683
		ENSMUSG00000008193	Spib	7:44525992-44532071	7.7375	2.85846	10.1563	protein_coding	0.392436
		ENSMUSG00000002204	Napsa	7:44572379-44586862	20.5081	19.4039	28.1987	protein_coding	0.459435
		ENSMUSG00000060601	Nr1h2	7:44549615-44553951	102.077	119.151	131.022	protein_coding	0.360151
		ENSMUSG00000011658	Fuz	7:44896078-44902631	16.1793	16.5343	18.097	protein_coding	0.161601
		ENSMUSG00000030731	Syt3	7:44384101-44400187	1.21238	0.970212	2.27472	protein_coding	0.907847
		ENSMUSG00000003420	Fcgrt	7:45092989-45103851	26.5173	111.107	183.406	protein_coding	2.79004
		ENSMUSG00000003429	Rps11	7:45122378-45124439	504.972	747.049	922.282	protein_coding	0.869005
		ENSMUSG00000030798	Cd37	7:45233631-45239115	269.616	222.864	411.925	protein_coding	0.611476
		ENSMUSG00000074129	Rpl13a	7:45125557-45128761	2178.18	2627.62	3572.76	protein_coding	0.713916
		ENSMUSG00000110206	Flt3l	7:45129787-45136432	11.7976	48.148	56.6715	protein_coding	2.26413
		ENSMUSG00000011382	Dhdh	7:45470986-45488805	5.95786	5.02549	7.39627	protein_coding	0.312004
		ENSMUSG00000030824	Nucb1	7:45490457-45510406	209.657	238.117	289.848	protein_coding	0.467266
		ENSMUSG00000074093	Svip	7:51997170-52006018	2.57206	3.23545	5.47886	protein_coding	1.09095
		ENSMUSG00000033790	Tubgcp5	7:55794153-55831677	6.22086	6.45528	7.23759	protein_coding	0.218395
		ENSMUSG00000052040	Klf13	7:63886350-63938915	19.303	40.9981	65.6884	protein_coding	1.76681
		ENSMUSG00000030522	Mtmr10	7:64287652-64340806	3.99138	5.44664	9.83636	protein_coding	1.30124
		ENSMUSG00000030509	Asb7	7:66644564-66689596	3.50431	3.64382	5.03047	protein_coding	0.521563
		ENSMUSG00000074071	Fam169b	7:68273838-68363092	1.21451	0.20531	1.68868	protein_coding	0.475522
		ENSMUSG00000043831	Lysmd4	7:67222543-67307330	2.42349	3.21986	3.88254	protein_coding	0.679915
		ENSMUSG00000030557	Mef2a	7:67231162-67372858	26.9274	45.9821	70.399	protein_coding	1.38648
		ENSMUSG00000030610	Det1	7:78821546-78847263	6.33532	6.31417	6.44292	protein_coding	0.0242972
		ENSMUSG00000048897	Zfp710	7:80024813-80094173	34.3004	32.8253	68.8265	protein_coding	1.00474
		ENSMUSG00000030534	Vps33b	7:80269648-80291754	8.02315	10.1511	10.7097	protein_coding	0.416677
		ENSMUSG00000025326	Ube3a	7:59228749-59311536	10.1198	11.259	16.8509	protein_coding	0.735645
		ENSMUSG00000030532	Hddc3	7:80343103-80350547	2.24976	2.43192	3.36311	protein_coding	0.580025
		ENSMUSG00000038886	Man2a2	7:80349096-80371375	7.01987	38.6461	61.2017	protein_coding	3.12406
		ENSMUSG00000005621	Zfp592	7:80993680-81045164	17.7775	22.0375	27.2052	protein_coding	0.61383
		ENSMUSG00000061787	Rps17	7:81342731-81345254	6.8836	6.8	7.29247	protein_coding	0.0832443
		ENSMUSG00000030536	Iqgap1	7:80711582-80825974	63.5584	67.5896	69.796	protein_coding	0.135062
		ENSMUSG00000025103	Btbd1	7:81792073-81829431	15.3643	18.7392	20.5932	protein_coding	0.422586
		ENSMUSG00000001741	Il16	7:83642824-83745726	8.37835	19.5863	37.6171	protein_coding	2.16665
		ENSMUSG00000038623	Tm6sf1	7:81859000-81884434	58.3121	65.7306	150.181	protein_coding	1.36484
		ENSMUSG00000038503	Mesdc2	7:83884465-83901532	39.8892	40.7896	42.6028	protein_coding	0.0949501
		ENSMUSG00000030619	Eed	7:89954653-89980983	31.5399	30.9236	34.9991	protein_coding	0.15014
		ENSMUSG00000051451	Crebzf	7:90442728-90447994	24.019	24.51	26.2243	protein_coding	0.126728
		ENSMUSG00000066406	Akap13	7:75455533-75754609	13.3213	33.1861	60.3086	protein_coding	2.17863
		ENSMUSG00000041328	Pcf11	7:92643542-92669934	12.9805	14.184	19.21	protein_coding	0.565512
		ENSMUSG00000061119	Prcp	7:92874469-92934583	35.2687	28.4328	60.8054	protein_coding	0.785811
		ENSMUSG00000044952	Kctd21	7:97332326-97350213	5.03476	2.65765	5.70016	protein_coding	0.179079
		ENSMUSG00000004508	Gab2	7:97081585-97308946	8.87287	9.05947	11.1669	protein_coding	0.331756
		ENSMUSG00000030774	Pak1	7:97788540-97912381	17.0176	15.2497	17.9446	protein_coding	0.0765222
		ENSMUSG00000035547	Capn5	7:98121558-98178274	5.75133	20.8191	31.5685	protein_coding	2.45652
		ENSMUSG00000030753	Prkrir	7:98703102-98718062	9.2644	13.8218	17.4587	protein_coding	0.914177
		ENSMUSG00000030760	Acer3	7:98206388-98321208	17.2494	35.0217	43.3681	protein_coding	1.33009
		ENSMUSG00000030744	Rps3	7:99477895-99483738	606.805	736.743	872.031	protein_coding	0.523146
		ENSMUSG00000058761	Rnf169	7:99920253-99980448	6.60258	5.21863	7.14577	protein_coding	0.11406
		ENSMUSG00000030726	Pold3	7:100082110-100121565	16.8404	18.5469	19.319	protein_coding	0.198094
		ENSMUSG00000044881	Coa4	7:100537070-100540369	13.0457	13.5621	14.1468	protein_coding	0.116901
		ENSMUSG00000035401	Emsy	7:98587136-98656783	9.13214	10.4883	15.5366	protein_coding	0.766646
		ENSMUSG00000030729	Pgm2l1	7:100227393-100278868	3.29684	1.87372	3.90833	protein_coding	0.245468
		ENSMUSG00000030761	Myo7a	7:98051059-98119524	33.8859	49.4014	58.096	protein_coding	0.777754
		ENSMUSG00000033685	Ucp2	7:100493336-100502020	773.29	708.822	1050.09	protein_coding	0.441432
		ENSMUSG00000073968	Trim68	7:102677581-102687327	2.64614	3.64928	6.13238	protein_coding	1.21256
		ENSMUSG00000052305	Hbb-bs	7:103826533-103828096	0.702273	0.189385	1.02965	protein_coding	0.55205
		ENSMUSG00000060441	Trim5	7:104263385-104288094	1.63852	1.89164	2.63551	protein_coding	0.685689
		ENSMUSG00000030894	Tpp1	7:105744810-105752235	117.966	114.167	123.024	protein_coding	0.0605687
		ENSMUSG00000037032	Apbb1	7:105558482-105581653	3.05054	4.00102	5.13416	protein_coding	0.751064
		ENSMUSG00000030882	Dnhd1	7:105650826-105721799	0.201194	0.866294	1.20297	protein_coding	2.57994
		ENSMUSG00000031029	Eif3f	7:108934416-108942951	74.0502	107.11	122.147	protein_coding	0.722043
		ENSMUSG00000046364	Rpl27a	7:109519146-109522367	20.8265	25.1843	28.3181	protein_coding	0.443304
		ENSMUSG00000035901	Dennd5a	7:109893779-109960470	37.0376	53.2328	59.3182	protein_coding	0.679484
		ENSMUSG00000005611	Mrvi1	7:110868265-110982461	0.0274682	5.75344	13.6936	protein_coding	8.96152
		ENSMUSG00000066232	Ipo7	7:110018273-110056609	24.9141	27.6198	29.5943	protein_coding	0.248357
		ENSMUSG00000030788	Rnf141	7:110800431-110844457	13.4155	39.8084	60.1765	protein_coding	2.1653
		ENSMUSG00000055723	Rras2	7:114046781-114117781	16.429	29.4348	37.5655	protein_coding	1.19316
		ENSMUSG00000030670	Cyp2r1	7:114549681-114562972	2.44177	1.89056	2.81442	protein_coding	0.20491
		ENSMUSG00000030671	Pde3b	7:114415280-114539251	7.88174	8.39843	14.5964	protein_coding	0.889027
		ENSMUSG00000030759	Far1	7:113513833-113571511	21.7586	34.9553	48.869	protein_coding	1.16733
		ENSMUSG00000030659	Nucb2	7:116504368-116540584	40.9661	45.4345	55.5699	protein_coding	0.439873
		ENSMUSG00000030657	Xylt1	7:117380978-117673580	2.39174	3.72859	4.26172	protein_coding	0.833375
		ENSMUSG00000095115	Itpripl2	7:118485110-118491975	38.1381	20.2206	53.8017	protein_coding	0.496419
		ENSMUSG00000030942	Thumpd1	7:119715092-119720798	15.6717	16.1649	16.8548	protein_coding	0.104998
		ENSMUSG00000038371	Sbf2	7:110308012-110614922	14.6712	14.7141	22.7384	protein_coding	0.632144
		ENSMUSG00000008683	Rps15a	7:118104371-118116188	680.412	837.84	1067.3	protein_coding	0.649485
		ENSMUSG00000030980	Knop1	7:118842221-118856254	10.2128	19.0005	23.2556	protein_coding	1.1872
		ENSMUSG00000008734	Gprc5b	7:118972046-118995211	11.0577	23.6496	50.1251	protein_coding	2.18048
		ENSMUSG00000035064	Eef2k	7:120842830-120907450	7.94293	15.6483	28.2394	protein_coding	1.82997
		ENSMUSG00000030865	Chp2	7:122219495-122222824	0	1.09472	1.48752	protein_coding	999
		ENSMUSG00000063317	Usp31	7:121642020-121707253	2.58611	3.26725	3.99732	protein_coding	0.628249
		ENSMUSG00000042978	Sbk1	7:126272618-126295016	6.81217	8.51131	20.2376	protein_coding	1.57085
		ENSMUSG00000030724	Cd19	7:126408449-126414889	22.4919	6.09791	31.8331	protein_coding	0.501122
		ENSMUSG00000030717	Nupr1	7:126623248-126630861	200.649	250.132	341.225	protein_coding	0.766049
		ENSMUSG00000030711	Sult1a1	7:126672864-126676432	1.21451	28.8972	86.7837	protein_coding	6.15898
		ENSMUSG00000044701	Il27	7:126589009-126594941	2.64842	5.50286	6.26163	protein_coding	1.24141
		ENSMUSG00000030699	Tbx6	7:126781482-126785560	0.367495	0.313768	1.64029	protein_coding	2.15815
		ENSMUSG00000052707	Tnrc6a	7:123123884-123195296	12.0848	19.4069	21.1253	protein_coding	0.805778
		ENSMUSG00000042675	Ypel3	7:126776954-126780514	156.565	107.329	228.368	protein_coding	0.544599
		ENSMUSG00000030655	Smg1	7:118131307-118243670	19.1231	26.6691	29.0894	protein_coding	0.605177
		ENSMUSG00000059981	Taok2	7:126865677-126884703	23.2354	25.3838	34.7103	protein_coding	0.579039
		ENSMUSG00000045165	AI467606	7:127091358-127093986	25.4373	137.356	182.334	protein_coding	2.84157
		ENSMUSG00000030678	Maz	7:127022129-127027037	91.0348	115.627	144.591	protein_coding	0.667488
		ENSMUSG00000097075	D830044I16Rik	7:126971721-126976098	3.15071	4.1963	7.08407	protein_coding	1.1689
		ENSMUSG00000000131	Xpo6	7:126101714-126200501	47.5571	55.2562	63.8333	protein_coding	0.424648
		ENSMUSG00000107068	Gm42742	7:127015050-127021097	24.7466	23.6878	27.1105	protein_coding	0.131621
		ENSMUSG00000043964	Orai3	7:127769814-127775150	26.9411	23.1618	35.7981	protein_coding	0.410074
		ENSMUSG00000030801	Kat8	7:127912515-127925837	13.1923	11.6683	13.802	protein_coding	0.0651812
		ENSMUSG00000045639	Zfp629	7:127607030-127615797	6.23789	3.66614	8.31797	protein_coding	0.415173
		ENSMUSG00000096145	Vkorc1	7:127893062-127895617	40.15	73.2546	107.774	protein_coding	1.42454
		ENSMUSG00000049739	Zfp646	7:127876220-127885996	9.42126	9.82098	13.865	protein_coding	0.557456
		ENSMUSG00000042308	Setd1a	7:127776669-127800122	9.77949	11.5353	12.362	protein_coding	0.338081
		ENSMUSG00000042289	Hsd3b7	7:127800603-127803802	39.4381	46.757	48.6126	protein_coding	0.30174
		ENSMUSG00000030844	Rgs10	7:128373620-128418758	188.359	234.065	247.908	protein_coding	0.39632
		ENSMUSG00000048170	Mcmbp	7:128696440-128740495	45.1883	42.9292	46.0615	protein_coding	0.0276121
		ENSMUSG00000039990	Edrf1	7:133637542-133672971	10.0485	9.44482	10.4135	protein_coding	0.0514749
		ENSMUSG00000030786	Itgam	7:128062639-128118491	608.313	908.074	1216.8	protein_coding	1.00021
		ENSMUSG00000058325	Dock1	7:134670653-135173639	7.75291	10.1627	11.4877	protein_coding	0.56728
		ENSMUSG00000025489	Ifitm5	7:140948957-140950291	1.43531	0.589867	2.02195	protein_coding	0.494385
		ENSMUSG00000060591	Ifitm2	7:140954836-140955987	750.391	804.901	848.849	protein_coding	0.177865
		ENSMUSG00000025494	Sigirr	7:141091174-141100572	1.87717	3.57885	3.9315	protein_coding	1.06652
		ENSMUSG00000025485	Ric8a	7:140856956-140864372	45.18	43.3003	52.0062	protein_coding	0.202999
		ENSMUSG00000058886	Deaf1	7:141297179-141327690	21.3974	24.0603	26.3835	protein_coding	0.3022
		ENSMUSG00000051007	Pddc1	7:141407793-141414136	23.2197	23.3734	23.5277	protein_coding	0.019011
		ENSMUSG00000025508	Rplp2	7:141447369-141451585	470.378	446.229	508.034	protein_coding	0.111104
		ENSMUSG00000002957	Ap2a2	7:141562172-141633011	33.4772	37.3536	46.8897	protein_coding	0.486092
		ENSMUSG00000048200	Cracr2b	7:141461093-141466613	29.3435	25.1347	31.658	protein_coding	0.109529
		ENSMUSG00000025147	Mob2	7:142008534-142061065	13.9045	15.9774	17.206	protein_coding	0.30736
		ENSMUSG00000061723	Tnnt3	7:142498835-142516009	0.174453	1.58728	3.3328	protein_coding	4.25582
		ENSMUSG00000037664	Cdkn1c	7:143458338-143461050	2.57566	1.35214	7.50905	protein_coding	1.54369
		ENSMUSG00000048583	Igf2	7:142650765-142666816	1.07031	0.662476	3.7479	protein_coding	1.80805
		ENSMUSG00000000244	Tspan32	7:143005045-143019644	20.7865	50.3506	60.7546	protein_coding	1.54735
		ENSMUSG00000031090	Nadsyn1	7:143795583-143822849	4.09871	3.8665	5.57054	protein_coding	0.442647
		ENSMUSG00000074497	A430078G23Rik	8:3353414-3390299	0.478067	3.4456	8.41393	protein_coding	4.1375
		ENSMUSG00000005534	Insr	8:3122060-3279617	4.34856	10.9266	20.127	protein_coding	2.21052
		ENSMUSG00000013974	Mcemp1	8:3665753-3669259	219.415	145.431	227.983	protein_coding	0.0552641
		ENSMUSG00000074491	Clec4g	8:3707063-3720651	0	0.211201	3.08497	protein_coding	999
		ENSMUSG00000031494	Cd209a	8:3743396-3748984	0.481376	7.53839	42.7382	protein_coding	6.47222
		ENSMUSG00000005540	Fcer2a	8:3681736-3694175	0.516211	0.272096	2.53186	protein_coding	2.29416
		ENSMUSG00000031495	Cd209d	8:3871823-3878555	0.275285	0.451891	3.79125	protein_coding	3.78368
		ENSMUSG00000040236	Trappc5	8:3676298-3681255	15.71	14.0861	18.9025	protein_coding	0.266894
		ENSMUSG00000040165	Cd209c	8:3940221-3954746	0.253728	1.16334	5.18937	protein_coding	4.3542
		ENSMUSG00000065987	Cd209b	8:3917654-3926844	2.82863	5.76632	34.8528	protein_coding	3.6231
		ENSMUSG00000051906	Cd209f	8:4102786-4105835	0.0436842	0.538268	2.82492	protein_coding	6.01495
		ENSMUSG00000058748	Zfp958	8:4613166-4630231	5.12071	7.88678	9.33224	protein_coding	0.86588
		ENSMUSG00000002948	Map2k7	8:4238739-4247897	57.4143	54.9758	63.007	protein_coding	0.134102
		ENSMUSG00000040459	Arglu1	8:8665074-8690521	35.8696	36.9838	42.177	protein_coding	0.233695
		ENSMUSG00000040396	Abhd13	8:9977706-9992155	6.4718	6.86553	7.87685	protein_coding	0.283452
		ENSMUSG00000031497	Tnfsf13b	8:10006466-10039072	1.73324	4.69558	11.6505	protein_coding	2.74885
		ENSMUSG00000045969	Ing1	8:11555570-11563251	21.0559	20.9364	27.0245	protein_coding	0.360043
		ENSMUSG00000030970	Ctbp2	7:132987562-133124354	20.9186	24.7434	35.6213	protein_coding	0.767954
		ENSMUSG00000030850	Ate1	7:130391492-130520369	8.52197	9.60033	11.1526	protein_coding	0.388121
		ENSMUSG00000030956	Fam53b	7:132712081-132813886	10.4609	12.9107	20.7751	protein_coding	0.989848
		ENSMUSG00000031453	Rasa3	8:13566947-13677603	29.6769	38.0284	52.1137	protein_coding	0.812322
		ENSMUSG00000026317	Cln8	8:14881334-14901720	36.0231	40.5501	49.6526	protein_coding	0.462947
		ENSMUSG00000055675	Kbtbd11	8:15011024-15033333	4.2368	4.74617	11.9668	protein_coding	1.49799
		ENSMUSG00000031539	Ap3m2	8:22787353-22805622	6.79922	8.74734	9.21439	protein_coding	0.438519
		ENSMUSG00000031548	Sfrp1	8:23411501-23449632	0.890956	0.283593	1.16494	protein_coding	0.38683
		ENSMUSG00000031557	Plekha2	8:25039143-25102376	28.1892	29.5765	35.866	protein_coding	0.347474
		ENSMUSG00000031537	Ikbkb	8:22659211-22706589	65.4423	48.0702	74.6169	protein_coding	0.189279
		ENSMUSG00000061313	Ddhd2	8:25725345-25754596	11.9276	11.7182	12.733	protein_coding	0.0942686
		ENSMUSG00000037251	Pomk	8:25980603-25994133	18.1865	16.6	44.2788	protein_coding	1.28375
		ENSMUSG00000037260	Hgsnat	8:25944452-25976753	175.299	173.123	415.071	protein_coding	1.24354
		ENSMUSG00000015994	Fnta	8:25998721-26015650	41.5204	37.9336	53.942	protein_coding	0.377589
		ENSMUSG00000065954	Tacc1	8:25154551-25256588	22.9482	16.2738	28.3945	protein_coding	0.307231
		ENSMUSG00000049184	Purg	8:33386324-33417467	1.48726	1.78805	2.46619	protein_coding	0.729627
		ENSMUSG00000031565	Fgfr1	8:25513653-25575718	24.4181	192.218	370.938	protein_coding	3.92516
		ENSMUSG00000039478	Micu3	8:40307457-40386308	2.66036	2.47968	2.74841	protein_coding	0.0469758
		ENSMUSG00000031591	Asah1	8:41340196-41374773	234.505	193.396	272.696	protein_coding	0.217675
		ENSMUSG00000070044	Fam149a	8:45336716-45382291	0.764151	0.956713	1.06923	protein_coding	0.484643
		ENSMUSG00000031627	Irf2	8:46739731-46847458	49.2789	91.6992	140.34	protein_coding	1.50988
		ENSMUSG00000031631	Cfap97	8:46151770-46195590	3.84784	4.20856	4.57481	protein_coding	0.249663
		ENSMUSG00000031608	Galnt7	8:57523827-57653032	8.01534	18.6414	25.7565	protein_coding	1.6841
		ENSMUSG00000051147	Nat2	8:67494857-67502584	5.75324	5.10489	7.68814	protein_coding	0.41826
		ENSMUSG00000091764	Zfp964	8:69654478-69666982	0.43335	0.526246	1.22727	protein_coding	1.50185
		ENSMUSG00000092260	Zfp963	8:69741638-69749970	1.32501	1.98135	2.43906	protein_coding	0.880322
		ENSMUSG00000043090	Zfp866	8:69761325-69791178	5.57222	5.26717	7.28925	protein_coding	0.387518
		ENSMUSG00000036246	Gmip	8:69808678-69821870	61.047	51.0769	77.0535	protein_coding	0.33594
		ENSMUSG00000002346	Slc25a42	8:70184339-70212305	1.49907	1.72332	2.35504	protein_coding	0.651684
		ENSMUSG00000031858	Mau2	8:70016122-70042734	17.0589	20.6926	22.2766	protein_coding	0.385004
		ENSMUSG00000030465	Psd3	8:67689081-68212027	0.562343	4.27432	7.14681	protein_coding	3.66778
		ENSMUSG00000031833	Mast3	8:70778116-70805054	23.4226	22.8682	34.1685	protein_coding	0.544766
		ENSMUSG00000002395	Use1	8:71366847-71369732	80.5402	100.835	113.087	protein_coding	0.489652
		ENSMUSG00000089857	Zfp882	8:71908607-71916354	0.833463	0.863942	1.62127	protein_coding	0.959934
		ENSMUSG00000056019	Zfp709	8:71882018-71895727	2.28927	2.3137	4.23507	protein_coding	0.887498
		ENSMUSG00000031805	Jak3	8:71676295-71690575	11.6396	10.4795	12.9614	protein_coding	0.15518
		ENSMUSG00000052446	Zfp961	8:71951037-71993792	3.97456	4.74223	7.05678	protein_coding	0.828215
		ENSMUSG00000003484	Cyp4f18	8:71988481-72009626	8.32278	10.7839	16.3976	protein_coding	0.978347
		ENSMUSG00000003033	Ap1m1	8:72240017-72257385	48.9619	68.4671	79.5048	protein_coding	0.699382
		ENSMUSG00000055148	Klf2	8:72319032-72321656	33.0314	414.822	525.811	protein_coding	3.99263
		ENSMUSG00000006276	Eps15l1	8:72340998-72421460	24.4468	29.7176	33.3069	protein_coding	0.446175
		ENSMUSG00000031617	Tmem184c	8:77595981-77610698	10.4947	8.92812	11.1683	protein_coding	0.0897487
		ENSMUSG00000037134	Prmt9	8:77549396-77581338	7.15657	6.83816	7.88713	protein_coding	0.140232
		ENSMUSG00000031681	Smad1	8:79338394-79399518	6.0109	7.92884	8.96164	protein_coding	0.576182
		ENSMUSG00000031618	Nr3c2	8:76899441-77245012	0.30758	0.656435	2.18889	protein_coding	2.83117
		ENSMUSG00000038250	Usp38	8:80980732-81014928	5.98967	7.38189	8.87109	protein_coding	0.566635
		ENSMUSG00000063253	Scoc	8:83430083-83458391	3.70464	6.02744	8.03718	protein_coding	1.11736
		ENSMUSG00000005483	Dnajb1	8:83608192-83612653	18.0594	14.8292	20.3339	protein_coding	0.171137
		ENSMUSG00000047747	Rnf150	8:82863355-83091268	0.47949	0.882768	2.00906	protein_coding	2.06695
		ENSMUSG00000035151	Elmod2	8:83312631-83332486	3.92424	5.86759	6.39112	protein_coding	0.703655
		ENSMUSG00000005465	Il27ra	8:84030293-84042589	8.24106	9.94313	22.4908	protein_coding	1.44843
		ENSMUSG00000031706	Rfx1	8:84066833-84096992	8.25583	6.86886	9.27259	protein_coding	0.167559
		ENSMUSG00000004994	Ccdc130	8:84257794-84270380	10.1422	10.5285	10.881	protein_coding	0.101441
		ENSMUSG00000002885	Adgre5	8:83723250-83741326	76.0038	422.837	577.615	protein_coding	2.92596
		ENSMUSG00000001909	Trmt1	8:84686306-84699808	41.9269	72.0834	79.9882	protein_coding	0.931911
		ENSMUSG00000034041	Lyl1	8:84701456-84704715	20.5087	59.0054	83.5324	protein_coding	2.0261
		ENSMUSG00000057672	Pkn1	8:83666535-83699179	60.6141	86.8899	111.457	protein_coding	0.878762
		ENSMUSG00000019464	Ptger1	8:83666677-83672753	0.602528	0.344797	1.60535	protein_coding	1.41379
		ENSMUSG00000005142	Man2b1	8:85083269-85098282	103.244	294.609	775.637	protein_coding	2.90932
		ENSMUSG00000034656	Cacna1a	8:84388439-84640246	11.1543	3.57827	16.3853	protein_coding	0.554802
		ENSMUSG00000036779	Papd5	8:88199212-88259722	13.7158	11.4879	15.4829	protein_coding	0.174837
		ENSMUSG00000031659	Adcy7	8:88272402-88329962	23.5831	25.8871	39.6706	protein_coding	0.750317
		ENSMUSG00000031770	Herpud1	8:94386437-94395377	46.0629	55.5471	102.803	protein_coding	1.15821
		ENSMUSG00000033009	Ogfod1	8:94037197-94067921	5.50045	5.75098	7.11226	protein_coding	0.370758
		ENSMUSG00000031782	Coq9	8:94838320-94854895	32.4333	29.2573	33.2803	protein_coding	0.0371926
		ENSMUSG00000031788	Kifc3	8:95099827-95202812	29.76	57.7488	78.0781	protein_coding	1.39154
		ENSMUSG00000054400	Cklf	8:104250860-104264938	37.6409	29.8323	44.2275	protein_coding	0.232643
		ENSMUSG00000035824	Tk2	8:104226684-104248558	16.7565	28.4384	36.0022	protein_coding	1.10336
		ENSMUSG00000031875	Cmtm3	8:104339409-104347672	185.728	151.581	214.476	protein_coding	0.207625
		ENSMUSG00000035770	Dync1li2	8:104417679-104443047	63.0525	81.1238	112.74	protein_coding	0.838374
		ENSMUSG00000036712	Cyld	8:88697027-88751945	11.6775	13.2508	14.0637	protein_coding	0.268245
		ENSMUSG00000031885	Cbfb	8:105170673-105217989	34.3867	34.9701	44.7544	protein_coding	0.380179
		ENSMUSG00000031889	D230025D16Rik	8:105225144-105253053	11.8035	12.0352	15.0636	protein_coding	0.351852
		ENSMUSG00000036442	Thap11	8:105855131-105856950	24.0581	28.3806	36.7733	protein_coding	0.612136
		ENSMUSG00000037415	Ranbp10	8:105768307-105827350	10.2333	10.165	11.0531	protein_coding	0.11118
		ENSMUSG00000005698	Ctcf	8:105636567-105682922	20.3439	22.0438	27.8576	protein_coding	0.453475
		ENSMUSG00000050357	Rltpr	8:105686273-105698187	1.79834	0.850823	2.67749	protein_coding	0.574215
		ENSMUSG00000053687	Dpep2	8:105984943-105996423	69.4794	145.486	230.008	protein_coding	1.72703
		ENSMUSG00000031902	Nfatc3	8:106058839-106130537	11.8539	13.0461	15.2568	protein_coding	0.364091
		ENSMUSG00000046691	Chtf8	8:106883862-106893601	32.137	32.5184	42.4548	protein_coding	0.401692
		ENSMUSG00000078931	Pdf	8:107044697-107048614	11.2315	10.9613	13.6018	protein_coding	0.276247
		ENSMUSG00000056608	Chd9	8:90828351-91054516	2.78703	8.51644	10.0866	protein_coding	1.85564
		ENSMUSG00000031930	Wwp2	8:107436364-107558595	21.0773	30.6438	37.6153	protein_coding	0.83563
		ENSMUSG00000046441	Cmtr2	8:110215664-110224486	3.81413	4.122	5.08491	protein_coding	0.414868
		ENSMUSG00000069895	Atxn1l	8:109726450-109737739	12.9798	15.4057	17.4062	protein_coding	0.423333
		ENSMUSG00000003316	Glg1	8:111154420-111259216	24.5106	33.0638	35.5226	protein_coding	0.535331
		ENSMUSG00000031949	Adat1	8:111966907-111992302	1.15125	1.75309	1.97759	protein_coding	0.780542
		ENSMUSG00000078908	Mon1b	8:113635586-113645179	9.37541	8.93091	10.1771	protein_coding	0.118373
		ENSMUSG00000047388	Atmin	8:116943392-116960445	7.74225	12.7127	16.3779	protein_coding	1.08093
		ENSMUSG00000034308	Sdr42e1	8:117661398-117673689	1.82929	2.17373	4.17177	protein_coding	1.18938
		ENSMUSG00000034390	Cmip	8:117257063-117459430	25.0143	33.186	39.8653	protein_coding	0.67238
		ENSMUSG00000034416	Pkd1l2	8:116995678-117082449	0.39266	0.59641	1.25724	protein_coding	1.67891
		ENSMUSG00000031827	Cotl1	8:119809221-119840544	627.337	1407.5	1660.29	protein_coding	1.40412
		ENSMUSG00000031832	Taf1c	8:119597870-119605222	6.88274	7.53415	7.72296	protein_coding	0.166171
		ENSMUSG00000036550	Cnot1	8:95719450-95807464	41.7479	46.9204	57.8777	protein_coding	0.471304
		ENSMUSG00000031986	Sprtn	8:124897885-124906161	6.97826	7.83698	9.11373	protein_coding	0.385174
		ENSMUSG00000056820	Tsnax	8:125012996-125034192	23.6973	28.4033	29.5	protein_coding	0.315992
		ENSMUSG00000050930	Map10	8:125669817-125673359	0.964688	0.900268	1.29761	protein_coding	0.427723
		ENSMUSG00000031985	Gnpat	8:124863032-124890057	31.0598	27.8989	33.0224	protein_coding	0.0883964
		ENSMUSG00000090290	Tarbp1	8:126425328-126475065	1.53234	1.52272	1.86296	protein_coding	0.28186
		ENSMUSG00000043051	Disc1	8:125054194-125261858	1.02176	1.05902	1.212	protein_coding	0.246333
		ENSMUSG00000037300	Ttc13	8:124671334-124721983	16.8482	16.3587	19.2541	protein_coding	0.192571
		ENSMUSG00000025809	Itgb1	8:128685653-128733200	318.507	265.884	394.82	protein_coding	0.30987
		ENSMUSG00000025893	Kbtbd3	9:4309832-4331732	1.57596	1.47765	1.61936	protein_coding	0.0391928
		ENSMUSG00000025888	Casp1	9:5298516-5307265	61.6368	70.4779	83.2003	protein_coding	0.432797
		ENSMUSG00000025898	Cwf19l2	9:3403591-3479236	3.4125	4.39425	4.61238	protein_coding	0.434682
		ENSMUSG00000070323	Mmp27	9:7571395-7581885	0.535704	1.08615	2.57349	protein_coding	2.26422
		ENSMUSG00000079083	Jrkl	9:13242789-13245741	3.36525	3.64012	3.98158	protein_coding	0.242627
		ENSMUSG00000079084	Ccdc82	9:13246981-13289409	5.64924	7.7008	8.89405	protein_coding	0.654784
		ENSMUSG00000037808	Fam76b	9:13827715-13846541	7.77382	10.6524	14.7942	protein_coding	0.928336
		ENSMUSG00000031925	Maml2	9:13619989-13709533	1.39694	3.17476	5.51819	protein_coding	1.98193
		ENSMUSG00000049307	Fut4	9:14748458-14752122	1.21005	1.53655	2.41591	protein_coding	0.9975
		ENSMUSG00000031935	Med17	9:15260351-15279867	8.72023	9.53427	9.70734	protein_coding	0.15471
		ENSMUSG00000057551	Zfp317	9:19622127-19649731	4.07982	5.33171	6.12888	protein_coding	0.587118
		ENSMUSG00000058192	Zfp846	9:20581324-20595194	1.63721	2.11632	2.88735	protein_coding	0.818507
		ENSMUSG00000038884	A230050P20Rik	9:20868641-20874307	13.4887	11.4668	16.5369	protein_coding	0.293938
		ENSMUSG00000066892	Fbxl12	9:20618117-20644767	5.88231	9.30015	11.1186	protein_coding	0.91852
		ENSMUSG00000032175	Tyk2	9:21104068-21127346	23.6727	24.5735	27.8395	protein_coding	0.233909
		ENSMUSG00000045087	S1pr5	9:21242911-21248443	0.487406	25.4376	46.9497	protein_coding	6.58985
		ENSMUSG00000032177	Pde4a	9:21165713-21213248	2.12345	3.33831	5.13216	protein_coding	1.27316
		ENSMUSG00000057191	AB124611	9:21526175-21545333	112.991	130.894	190.684	protein_coding	0.754976
		ENSMUSG00000051238	Swsap1	9:21955752-21958270	3.58268	3.54646	3.99488	protein_coding	0.157113
		ENSMUSG00000059475	Zfp426	9:20468548-20492746	4.64694	6.56833	8.64998	protein_coding	0.896416
		ENSMUSG00000040146	Rgl3	9:21971526-21989453	7.37667	4.97997	7.78623	protein_coding	0.0779553
		ENSMUSG00000008429	Herpud2	9:25108129-25151781	18.2047	17.5569	21.9643	protein_coding	0.27085
		ENSMUSG00000031988	Vps26b	9:27004502-27030094	8.89672	8.9572	10.1745	protein_coding	0.193612
		ENSMUSG00000031969	Acad8	9:26974134-26999566	11.8634	15.6061	19.3254	protein_coding	0.703981
		ENSMUSG00000042496	Prdm10	9:31280537-31378543	1.44074	2.52883	3.36573	protein_coding	1.22411
		ENSMUSG00000043067	Dpy19l1	9:24411775-24503140	10.6343	13.0965	15.7167	protein_coding	0.563573
		ENSMUSG00000016087	Fli1	9:32422203-32542861	15.6664	22.7893	38.9826	protein_coding	1.31516
		ENSMUSG00000032044	Rpusd4	9:35267864-35277731	14.9446	13.9794	19.0586	protein_coding	0.350818
		ENSMUSG00000032038	St3gal4	9:35046578-35116810	28.1336	68.8565	123.44	protein_coding	2.13344
		ENSMUSG00000032035	Ets1	9:32636220-32757820	3.29668	2.26289	10.1896	protein_coding	1.62801
		ENSMUSG00000032103	Pus3	9:35558594-35567401	4.90664	4.75795	5.8168	protein_coding	0.24549
		ENSMUSG00000023186	Vwa5a	9:38718267-38743337	37.2698	45.865	52.4853	protein_coding	0.493906
		ENSMUSG00000032041	Tirap	9:35184550-35200291	5.79296	5.79064	14.1733	protein_coding	1.2908
		ENSMUSG00000050471	Fam118b	9:35216964-35267805	13.3507	11.9656	19.7949	protein_coding	0.568213
		ENSMUSG00000032020	Ubash3b	9:41011097-41161697	17.4963	16.572	29.9735	protein_coding	0.776638
		ENSMUSG00000040111	Gramd1b	9:40293232-40531383	13.2909	11.1013	15.4895	protein_coding	0.220852
		ENSMUSG00000032123	Dpagt1	9:44326844-44333600	36.6964	36.9129	37.2109	protein_coding	0.0200867
		ENSMUSG00000032120	C2cd2l	9:44309236-44320282	12.8813	11.0559	14.699	protein_coding	0.19044
		ENSMUSG00000059495	Arhgef12	9:42963841-43105718	9.01064	15.773	17.6374	protein_coding	0.968936
		ENSMUSG00000032114	Slc37a4	9:44398175-44402963	9.6718	11.8356	12.8537	protein_coding	0.410327
		ENSMUSG00000047880	Cxcr5	9:44511787-44556391	5.06802	1.3842	12.6523	protein_coding	1.31991
		ENSMUSG00000032097	Ddx6	9:44604891-44640731	27.5953	33.809	43.0872	protein_coding	0.642837
		ENSMUSG00000009927	Rps25	9:44407713-44410405	12.4527	9.93302	12.8473	protein_coding	0.0450066
		ENSMUSG00000032089	Il10ra	9:45253836-45269149	46.0047	53.7662	71.0766	protein_coding	0.627593
		ENSMUSG00000032028	Nxpe2	9:48318005-48353454	0.244491	1.68781	5.09358	protein_coding	4.38083
		ENSMUSG00000066687	Zbtb16	9:48654310-48835945	0.14117	1.26754	5.57149	protein_coding	5.30256
		ENSMUSG00000034908	Sidt2	9:45937856-45955247	144.409	153.374	190.679	protein_coding	0.400985
		ENSMUSG00000032067	Pts	9:50521617-50528641	37.981	33.787	43.2848	protein_coding	0.188583
		ENSMUSG00000055069	Rab39	9:53684109-53706232	1.30947	1.49722	2.89492	protein_coding	1.14454
		ENSMUSG00000002028	Kmt2a	9:44803354-44881296	2.90364	8.73933	10.0834	protein_coding	1.79605
		ENSMUSG00000063849	Ppcdc	9:57412667-57440114	5.33606	6.5878	7.08869	protein_coding	0.409744
		ENSMUSG00000032312	Csk	9:57626646-57645653	77.2247	82.4508	87.377	protein_coding	0.178191
		ENSMUSG00000074305	Peak1	9:56201125-56418067	10.5463	20.8588	29.923	protein_coding	1.50452
		ENSMUSG00000032305	Fam219b	9:57537527-57543187	8.71908	10.0415	13.2794	protein_coding	0.606942
		ENSMUSG00000025232	Hexa	9:59539666-59565105	280.773	364.521	603.682	protein_coding	1.10438
		ENSMUSG00000032295	Man2c1	9:57130689-57142722	80.0166	90.8529	104.956	protein_coding	0.391413
		ENSMUSG00000032336	Nptn	9:58582239-58657955	129.386	164.278	182.557	protein_coding	0.496665
		ENSMUSG00000025234	Arih1	9:59388257-59486618	22.3829	26.183	27.7696	protein_coding	0.311109
		ENSMUSG00000032405	Pias1	9:62880076-62980879	9.66343	14.8416	20.3593	protein_coding	1.07508
		ENSMUSG00000032246	Calml4	9:62858103-62875918	0.494409	87.1195	111.225	protein_coding	7.81356
		ENSMUSG00000053641	Dennd4a	9:64811339-64919667	9.40109	15.5177	36.1344	protein_coding	1.94247
		ENSMUSG00000032393	Dpp8	9:65032457-65082650	18.2121	24.138	30.5784	protein_coding	0.747616
		ENSMUSG00000041837	Pdcd7	9:65346067-65359642	8.1581	6.91401	8.54113	protein_coding	0.0661938
		ENSMUSG00000039452	Snx22	9:66065175-66069731	0.831355	0.264956	1.97628	protein_coding	1.24925
		ENSMUSG00000053040	Aph1c	9:66814993-66834726	2.57177	2.49485	2.98597	protein_coding	0.215438
		ENSMUSG00000032375	Aph1b	9:66775201-66795490	1.96425	2.39424	3.28136	protein_coding	0.740315
		ENSMUSG00000036943	Rab8b	9:66843671-66919705	42.2716	35.7999	56.2918	protein_coding	0.413236
		ENSMUSG00000035284	Vps13c	9:67840395-67995634	4.7096	13.4735	17.0981	protein_coding	1.86016
		ENSMUSG00000032376	Usp3	9:66514636-66593142	37.6986	65.8944	102.956	protein_coding	1.44945
		ENSMUSG00000052698	Tln2	9:67217086-67559703	1.73368	4.6948	5.52415	protein_coding	1.67191
		ENSMUSG00000032238	Rora	9:68653785-69388246	0.524894	0.835909	1.1248	protein_coding	1.09957
		ENSMUSG00000042444	Fam63b	9:70599013-70657174	7.25464	8.35234	10.6863	protein_coding	0.558786
		ENSMUSG00000032204	Aqp9	9:71110658-71168682	9.21561	48.6491	79.4752	protein_coding	3.10835
		ENSMUSG00000038664	Herc1	9:66350449-66508775	5.5993	12.1033	15.2114	protein_coding	1.44183
		ENSMUSG00000050503	Fbxl22	9:66508458-66514593	0.218486	0.661425	2.10617	protein_coding	3.26901
		ENSMUSG00000032384	Csnk1g1	9:65908923-66045015	3.98552	4.67465	5.17021	protein_coding	0.375455
		ENSMUSG00000039585	Myo9a	9:59750895-59928866	3.94846	5.63331	7.49811	protein_coding	0.925237
		ENSMUSG00000036030	Prtg	9:72806873-72917291	0.0220744	0.384053	2.44747	protein_coding	6.79277
		ENSMUSG00000032232	Cgnl1	9:71626508-71771602	33.169	85.7727	117.47	protein_coding	1.82438
		ENSMUSG00000032202	Rab27a	9:73044853-73097629	12.7856	46.1429	95.8584	protein_coding	2.90638
		ENSMUSG00000092622	Khdc3	9:73101835-73104438	0.313381	0.493448	2.20044	protein_coding	2.8118
		ENSMUSG00000032280	Tle3	9:61372365-61418497	24.3163	25.2668	30.85	protein_coding	0.343347
		ENSMUSG00000058587	Tmod3	9:75497795-75559657	33.5325	40.2573	49.5358	protein_coding	0.562912
		ENSMUSG00000034563	Ccpg1	9:72985428-73016340	20.4123	37.1975	63.1732	protein_coding	1.62987
		ENSMUSG00000032349	Elovl5	9:77917363-77984519	29.0252	65.7446	116.103	protein_coding	2.00003
		ENSMUSG00000049624	Slc17a5	9:78536487-78588041	9.17194	9.8665	14.5924	protein_coding	0.669918
		ENSMUSG00000032328	Tmem30a	9:79768942-79793507	45.7228	38.323	49.5549	protein_coding	0.116114
		ENSMUSG00000032265	Fam46a	9:85320438-85327348	14.2734	66.565	169.103	protein_coding	3.5665
		ENSMUSG00000032417	Rwdd2a	9:86571990-86574899	1.11885	1.83605	2.79514	protein_coding	1.3209
		ENSMUSG00000034252	Senp6	9:80066902-80144953	32.4274	34.5453	37.3718	protein_coding	0.204737
		ENSMUSG00000032872	Cyb5r4	9:87022013-87077774	18.1445	17.6193	19.2059	protein_coding	0.0820173
		ENSMUSG00000032420	Nt5e	9:88327196-88372092	6.29451	32.663	55.4303	protein_coding	3.13851
		ENSMUSG00000032425	Zfp949	9:88548019-88571061	2.07281	5.10086	6.53751	protein_coding	1.65715
		ENSMUSG00000032353	Tmed3	9:89699204-89705068	74.3945	76.8881	100.4	protein_coding	0.432491
		ENSMUSG00000037742	Eef1a1	9:78478448-78489151	988.543	1201.5	1470.23	protein_coding	0.572666
		ENSMUSG00000032377	Plscr4	9:92457372-92492456	1.5209	6.12902	15.4038	protein_coding	3.34029
		ENSMUSG00000031129	Slc9a9	9:94669908-95230445	1.37532	5.19381	8.11677	protein_coding	2.56114
		ENSMUSG00000041440	Gk5	9:96119361-96184608	1.20973	2.29514	3.60707	protein_coding	1.57614
		ENSMUSG00000032407	U2surp	9:95456897-95511996	12.2938	14.7549	21.7996	protein_coding	0.826371
		ENSMUSG00000032413	Rasa2	9:96539299-96631617	4.47037	2.76542	5.18421	protein_coding	0.21373
		ENSMUSG00000037410	Tbc1d2b	9:90202026-90270804	24.1756	28.2754	38.5523	protein_coding	0.673265
		ENSMUSG00000032468	Armc8	9:99478371-99568899	9.18143	9.46895	10.7024	protein_coding	0.221144
		ENSMUSG00000032475	Nck1	9:100492292-100546134	48.0116	43.297	75.2623	protein_coding	0.648544
		ENSMUSG00000066415	Msl2	9:101074100-101104800	16.8669	16.6632	23.7543	protein_coding	0.493994
		ENSMUSG00000032554	Trf	9:103204000-103230444	407.585	1997.3	4829.29	protein_coding	3.56664
		ENSMUSG00000032565	Nudt16	9:105128902-105131805	12.2238	13.6371	17.0935	protein_coding	0.483755
		ENSMUSG00000032563	Mrpl3	9:105053238-105079888	30.593	36.0893	38.103	protein_coding	0.316703
		ENSMUSG00000032422	Snx14	9:88376749-88438958	11.7558	14.1705	15.6259	protein_coding	0.410567
		ENSMUSG00000034973	Dopey1	9:86467153-86555923	8.058	11.0202	12.1218	protein_coding	0.58911
		ENSMUSG00000020257	Wdr82	9:106170927-106191136	20.1445	19.8692	22.8354	protein_coding	0.180886
		ENSMUSG00000045322	Tlr9	9:106222597-106226883	1.08613	1.01182	1.79385	protein_coding	0.723862
		ENSMUSG00000032570	Atp2c1	9:105403538-105527319	41.2099	46.1203	60.8761	protein_coding	0.562885
		ENSMUSG00000032567	Aste1	9:105395391-105412229	4.77528	5.58346	7.30046	protein_coding	0.612402
		ENSMUSG00000053716	Dusp7	9:106368631-106375724	13.4052	28.6659	48.9575	protein_coding	1.86874
		ENSMUSG00000042073	Abhd14b	9:106447787-106452922	11.4681	11.5342	17.3876	protein_coding	0.600432
		ENSMUSG00000023262	Acy1	9:106432980-106438319	20.6156	20.5485	21.5535	protein_coding	0.0641857
		ENSMUSG00000048758	Rpl29	9:106429453-106431568	25.8768	28.4343	30.4484	protein_coding	0.234707
		ENSMUSG00000032579	Hemk1	9:107327083-107338350	14.9472	11.1497	17.7346	protein_coding	0.246692
		ENSMUSG00000010048	Ifrd2	9:107587641-107593385	14.3926	14.0192	15.8397	protein_coding	0.138218
		ENSMUSG00000037286	Stag1	9:100597797-100959375	11.8898	13.9036	15.1323	protein_coding	0.347907
		ENSMUSG00000074102	Rbm15b	9:106880917-106887428	10.6261	12.8503	13.3538	protein_coding	0.329638
		ENSMUSG00000032584	Mst1r	9:107906872-107920383	5.92128	39.6696	66.7031	protein_coding	3.49377
		ENSMUSG00000032582	Rbm6	9:107773558-107873237	19.6554	18.3843	21.0054	protein_coding	0.0958345
		ENSMUSG00000063856	Gpx1	9:108338902-108340343	3577.23	5410.82	6357.6	protein_coding	0.829639
		ENSMUSG00000032593	Amigo3	9:108053158-108055701	1.18173	1.22336	1.36326	protein_coding	0.20616
		ENSMUSG00000042106	Fam212a	9:107984222-107985879	7.02331	26.3138	45.7493	protein_coding	2.70353
		ENSMUSG00000007815	Rhoa	9:108306128-108337934	220.362	236.329	273.155	protein_coding	0.309844
		ENSMUSG00000032598	Nckipsd	9:108808367-108818844	32.4331	19.2033	52.6295	protein_coding	0.698405
		ENSMUSG00000049305	Ccdc71	9:108460526-108465938	15.8742	15.7236	17.1329	protein_coding	0.110085
		ENSMUSG00000049314	Fbxw13	9:109179226-109195975	0.172215	0.17329	1.84702	protein_coding	3.42292
		ENSMUSG00000023473	Celsr3	9:108826319-108852969	2.9804	6.39039	11.269	protein_coding	1.91878
		ENSMUSG00000032580	Rbm5	9:107740370-107770996	37.3316	54.8079	70.1853	protein_coding	0.910772
		ENSMUSG00000019659	Ccdc12	9:110656502-110711606	93.8359	128.067	173.333	protein_coding	0.885334
		ENSMUSG00000054792	Klhl18	9:110425925-110476694	7.29645	7.36916	11.5583	protein_coding	0.663663
		ENSMUSG00000032498	Mlh1	9:111228227-111271791	8.88079	10.3349	11.3671	protein_coding	0.356104
		ENSMUSG00000032431	Crtap	9:114375133-114390675	76.6551	73.3072	98.2098	protein_coding	0.357485
		ENSMUSG00000033392	Clasp2	9:113812585-113919697	5.37732	6.09036	7.91956	protein_coding	0.558533
		ENSMUSG00000009741	Ubp1	9:113930933-113977199	31.478	24.0444	32.7504	protein_coding	0.0571686
		ENSMUSG00000032507	Fbxl2	9:113963636-114046191	3.32885	3.99737	4.15844	protein_coding	0.321019
		ENSMUSG00000045594	Glb1	9:114401075-114474376	53.2995	91.4409	135.172	protein_coding	1.3426
		ENSMUSG00000079260	Tmppe	9:114401094-114411200	8.82288	6.04788	13.2106	protein_coding	0.582374
		ENSMUSG00000032434	Cmtm6	9:114731202-114749343	66.9804	63.3876	106.301	protein_coding	0.666344
		ENSMUSG00000032440	Tgfbr2	9:116087697-116175363	41.4104	51.7305	65.2912	protein_coding	0.656895
		ENSMUSG00000038775	Vill	9:119052777-119071525	17.2242	19.9608	26.507	protein_coding	0.621936
		ENSMUSG00000061393	Acvr2b	9:119402443-119433501	0.492435	1.08621	1.44079	protein_coding	1.54885
		ENSMUSG00000042787	Exog	9:119444922-119465517	2.019	3.40589	3.92365	protein_coding	0.958555
		ENSMUSG00000006941	Eif1b	9:120492605-120495327	52.756	40.546	61.8738	protein_coding	0.229993
		ENSMUSG00000032513	Gorasp1	9:119925672-119937558	7.42675	8.68027	12.9476	protein_coding	0.801882
		ENSMUSG00000025794	Rpl14	9:120571516-120574653	89.4538	92.3895	109.693	protein_coding	0.294257
		ENSMUSG00000032518	Rpsa	9:120127765-120132369	4.4613	4.23845	5.32786	protein_coding	0.256092
		ENSMUSG00000056724	Nbeal2	9:110624788-110654161	21.9656	34.5401	77.0936	protein_coding	1.81137
		ENSMUSG00000061536	Sec22c	9:121680046-121705490	4.12646	6.7875	9.81261	protein_coding	1.24973
		ENSMUSG00000038145	Snrk	9:122117282-122169702	5.98904	12.3209	17.9739	protein_coding	1.58551
		ENSMUSG00000025804	Ccr1	9:123962125-123968692	117.401	119.701	161.514	protein_coding	0.460215
		ENSMUSG00000049103	Ccr2	9:124101949-124113557	0.97749	22.6091	44.0391	protein_coding	5.49356
		ENSMUSG00000075327	Zbtb2	10:4367073-4388108	3.79668	4.02838	4.24541	protein_coding	0.161165
		ENSMUSG00000015202	Cnksr3	10:7119062-7212237	1.642	1.59344	3.1264	protein_coding	0.929048
		ENSMUSG00000064065	Ipcef1	10:6885795-7052478	0.326423	0.789635	2.78826	protein_coding	3.09455
		ENSMUSG00000032525	Nktr	9:121719168-121756843	21.5151	31.861	35.5117	protein_coding	0.722945
		ENSMUSG00000039981	Zc3h12d	10:7832469-7870397	2.43339	1.52101	2.85163	protein_coding	0.228819
		ENSMUSG00000015757	Ppil4	10:7792890-7823135	9.70137	10.2314	14.1024	protein_coding	0.53968
		ENSMUSG00000047712	Ust	10:8204752-8518825	2.7389	1.17419	2.97878	protein_coding	0.121125
		ENSMUSG00000015755	Tab2	10:7905652-7956230	24.6987	30.8117	42.2264	protein_coding	0.77371
		ENSMUSG00000055493	Epm2a	10:11343403-11459644	1.07906	1.30874	1.66415	protein_coding	0.62501
		ENSMUSG00000062866	Phactr2	10:13207716-13474396	2.47002	4.15326	8.56855	protein_coding	1.79453
		ENSMUSG00000050994	Adgb	10:10335702-10472326	26.3261	23.8472	35.3786	protein_coding	0.426383
		ENSMUSG00000039116	Adgrg6	10:14402582-14545179	4.7434	10.3673	11.8408	protein_coding	1.31977
		ENSMUSG00000039879	Heca	10:17900465-17948067	5.67245	11.0946	22.1631	protein_coding	1.96612
		ENSMUSG00000020009	Ifngr1	10:19591948-19610229	68.7861	77.1809	108.429	protein_coding	0.656562
		ENSMUSG00000090112	Shprh	10:11149426-11217595	3.09821	4.93692	6.21207	protein_coding	1.00364
		ENSMUSG00000071359	Tbpl1	10:22703878-22731938	14.5256	13.3009	16.9577	protein_coding	0.223343
		ENSMUSG00000020010	Vnn3	10:23851461-23869843	2.44982	9.7756	17.4343	protein_coding	2.83118
		ENSMUSG00000061983	Rps12	10:23785210-23787195	0.953181	1.16176	1.48676	protein_coding	0.64135
		ENSMUSG00000037608	Bclaf1	10:20312468-20344613	35.3234	37.1711	40.9863	protein_coding	0.214518
		ENSMUSG00000038876	Rnf146	10:29344177-29362442	17.077	18.6832	24.1482	protein_coding	0.499861
		ENSMUSG00000047514	Tspyl1	10:34282189-34285275	22.0422	22.5938	26.0872	protein_coding	0.243074
		ENSMUSG00000096687	Mfsd4b4	10:39890017-39899238	3.41909	3.37229	4.20695	protein_coding	0.299162
		ENSMUSG00000038510	Rpf2	10:40223245-40247036	16.248	16.356	16.4958	protein_coding	0.0218366
		ENSMUSG00000038446	Cdc40	10:40831625-40883143	11.9095	13.9868	15.8441	protein_coding	0.411833
		ENSMUSG00000038417	Fig4	10:41188171-41303241	9.93905	10.5458	11.7332	protein_coding	0.239417
		ENSMUSG00000038332	Sesn1	10:41810573-41908424	23.8857	34.6164	62.4711	protein_coding	1.38704
		ENSMUSG00000038481	Cdk19	10:40349307-40483818	4.30542	8.94776	10.9664	protein_coding	1.34886
		ENSMUSG00000048756	Foxo3	10:42181840-42276755	9.36077	9.91179	10.1445	protein_coding	0.115999
		ENSMUSG00000071324	Armc2	10:41914989-42018442	0.296498	1.76352	3.04462	protein_coding	3.36017
		ENSMUSG00000047139	Cd24a	10:43579168-43584262	44.3982	69.2586	82.9076	protein_coding	0.901003
		ENSMUSG00000044770	Scml4	10:42860369-42960780	0.882224	2.9193	3.40056	protein_coding	1.94656
		ENSMUSG00000019823	Mical1	10:41476313-41487032	9.76586	7.48176	10.6057	protein_coding	0.119021
		ENSMUSG00000047669	Msl3l2	10:56106916-56116880	2.08657	2.17208	2.24065	protein_coding	0.102784
		ENSMUSG00000019874	Fabp7	10:57784880-57788450	66.337	78.6104	102.27	protein_coding	0.624497
		ENSMUSG00000003746	Man1a	10:53904787-54075796	26.3588	53.3112	84.4821	protein_coding	1.68036
		ENSMUSG00000019872	Smpdl3a	10:57794334-57811830	65.9659	413.795	695.534	protein_coding	3.39833
		ENSMUSG00000019877	Serinc1	10:57515773-57532530	75.9824	81.5377	84.5228	protein_coding	0.153675
		ENSMUSG00000019920	Lims1	10:58323465-58424691	28.1976	30.0887	39.1014	protein_coding	0.471648
		ENSMUSG00000009647	Mcu	10:59446983-59616692	7.52829	12.3152	18.6817	protein_coding	1.31123
		ENSMUSG00000019876	Pkib	10:57631980-57741112	20.5067	12.1506	25.3226	protein_coding	0.30433
		ENSMUSG00000057337	Chst3	10:60181531-60219260	1.16212	0.234448	1.58061	protein_coding	0.443722
		ENSMUSG00000020091	Eif4ebp2	10:61432496-61452669	15.1265	28.5139	41.7123	protein_coding	1.46339
		ENSMUSG00000020064	Herc4	10:63243796-63317881	19.1643	26.7349	54.6521	protein_coding	1.51186
		ENSMUSG00000020070	Rufy2	10:62980222-63017210	4.25423	3.45703	4.83078	protein_coding	0.183358
		ENSMUSG00000020063	Sirt1	10:63319004-63381704	4.85338	4.68513	6.65795	protein_coding	0.456088
		ENSMUSG00000048701	Ccdc6	10:70097120-70193200	9.15098	9.85178	10.0087	protein_coding	0.129256
		ENSMUSG00000019927	Ube2d1	10:71254979-71285262	20.0026	25.6131	30.4245	protein_coding	0.605046
		ENSMUSG00000060733	Ipmk	10:71347762-71433327	11.4508	9.99482	16.5942	protein_coding	0.535231
		ENSMUSG00000033416	Gucd1	10:75351110-75517972	15.5842	20.5129	26.5846	protein_coding	0.770507
		ENSMUSG00000033427	Upb1	10:75406910-75441679	0.0402312	0.12987	2.90792	protein_coding	6.17553
		ENSMUSG00000019873	Reep3	10:67009188-67096988	21.0269	29.0272	50.8722	protein_coding	1.27464
		ENSMUSG00000037876	Jmjd1c	10:67096124-67256326	10.3455	18.5529	22.5382	protein_coding	1.12337
		ENSMUSG00000001436	Slc19a1	10:77032240-77061002	4.07073	5.89125	6.51617	protein_coding	0.678737
		ENSMUSG00000000374	Trappc10	10:78186724-78244642	28.2093	22.0729	29.1331	protein_coding	0.0464884
		ENSMUSG00000000290	Itgb2	10:77530251-77565708	782.712	686.086	980.852	protein_coding	0.325554
		ENSMUSG00000060301	2610008E11Rik	10:79064373-79097600	1.43584	3.22829	3.70889	protein_coding	1.36909
		ENSMUSG00000020262	Adarb1	10:77290725-77418270	4.04743	6.95632	12.025	protein_coding	1.57096
		ENSMUSG00000035835	Plppr3	10:79860474-79874634	1.60973	11.3941	15.8346	protein_coding	3.29819
		ENSMUSG00000035722	Abca7	10:79996493-80015572	18.1951	16.8149	24.4587	protein_coding	0.426798
		ENSMUSG00000035697	Hmha1	10:80016652-80031472	82.5616	117.313	190.441	protein_coding	1.2058
		ENSMUSG00000063457	Rps15	10:80292452-80294114	625.591	804.1	942.436	protein_coding	0.591175
		ENSMUSG00000020101	Vsir	10:60346850-60372684	68.7694	283.42	357.83	protein_coding	2.37944
		ENSMUSG00000055862	Izumo4	10:80702692-80705382	2.96726	5.1176	7.27069	protein_coding	1.29296
		ENSMUSG00000003348	Mob3a	10:80685255-80701820	32.1221	26.6334	51.0854	protein_coding	0.669345
		ENSMUSG00000020211	Sf3a2	10:80798197-80804924	38.769	39.6559	43.3028	protein_coding	0.159557
		ENSMUSG00000020190	Mknk2	10:80665326-80678112	52.0389	80.0746	113.444	protein_coding	1.12432
		ENSMUSG00000048240	Gng7	10:80948623-81014945	1.36261	1.77769	3.08522	protein_coding	1.179
		ENSMUSG00000035011	Zbtb7a	10:81135219-81152995	29.0082	33.7822	40.4185	protein_coding	0.478555
		ENSMUSG00000034994	Eef2	10:81176630-81182507	394.559	572.151	659.693	protein_coding	0.741554
		ENSMUSG00000044199	S1pr4	10:81497744-81500132	1.35515	2.4337	4.36221	protein_coding	1.68661
		ENSMUSG00000034792	Gna15	10:81502305-81524225	20.1113	41.5404	58.4127	protein_coding	1.53828
		ENSMUSG00000096795	Zfp433	10:81704824-81726686	0.712199	0.903937	1.4443	protein_coding	1.02002
		ENSMUSG00000055053	Nfic	10:81396185-81431005	39.9874	93.9219	129.843	protein_coding	1.69915
		ENSMUSG00000061371	Zfp873	10:82048122-82064745	2.2465	2.09602	2.67131	protein_coding	0.249868
		ENSMUSG00000020246	Hcfc2	10:82696159-82742428	9.02183	11.9476	16.6525	protein_coding	0.884247
		ENSMUSG00000034560	A230046K03Rik	10:83543940-83596469	10.8537	9.89395	16.5866	protein_coding	0.611831
		ENSMUSG00000020034	Tcp11l2	10:84576625-84614359	4.62908	16.9191	34.6083	protein_coding	2.90232
		ENSMUSG00000034453	Polr3b	10:84622436-84727177	5.8207	7.118	7.60446	protein_coding	0.385653
		ENSMUSG00000001783	Rtcb	10:85938636-85957823	55.5602	53.3552	62.6945	protein_coding	0.174287
		ENSMUSG00000020263	Appl2	10:83600032-83648738	30.0465	45.4892	76.4177	protein_coding	1.34671
		ENSMUSG00000019948	Actr6	10:89711972-89732295	3.51344	4.51264	4.76331	protein_coding	0.43908
		ENSMUSG00000020015	Cdk17	10:93160875-93241342	6.5877	7.53583	9.68413	protein_coding	0.555848
		ENSMUSG00000015889	Lta4h	10:93453395-93484896	34.5223	31.6206	36.0147	protein_coding	0.0610573
		ENSMUSG00000020017	Hal	10:93488767-93519304	3.57683	109.996	152.703	protein_coding	5.4159
		ENSMUSG00000005897	Nr2c1	10:94148022-94197211	4.1729	4.92655	5.45559	protein_coding	0.386685
		ENSMUSG00000020021	Fgd6	10:94036000-94145339	6.68457	12.5002	19.7765	protein_coding	1.56488
		ENSMUSG00000074785	Plxnc1	10:94790865-94944578	3.68142	4.60684	7.82952	protein_coding	1.08866
		ENSMUSG00000019943	Atp2b1	10:98915151-99026143	14.0473	31.5732	38.2659	protein_coding	1.44577
		ENSMUSG00000090035	Galnt4	10:99108158-99113247	4.50186	3.97256	6.23436	protein_coding	0.46972
		ENSMUSG00000019907	Ppp1r12a	10:108162399-108277575	11.6831	16.155	18.2282	protein_coding	0.641749
		ENSMUSG00000036676	Tmtc3	10:100443901-100487350	2.52439	3.57058	5.40642	protein_coding	1.09874
		ENSMUSG00000058799	Nap1l1	10:111473191-111498142	20.8741	18.7231	24.935	protein_coding	0.256458
		ENSMUSG00000074748	Atxn7l3b	10:112925429-112929001	20.2303	19.8869	30.6272	protein_coding	0.598296
		ENSMUSG00000020137	Thap2	10:115369965-115384435	1.93706	2.03708	2.66948	protein_coding	0.46269
		ENSMUSG00000020170	Frs2	10:117070128-117148474	3.78835	6.37355	8.12905	protein_coding	1.10152
		ENSMUSG00000020166	Cnot2	10:116485160-116581511	20.5096	24.0177	25.1091	protein_coding	0.291911
		ENSMUSG00000060181	Slc35e3	10:117733678-117746358	2.63274	2.64344	5.44687	protein_coding	1.04886
		ENSMUSG00000020183	Cpm	10:117629499-117687352	0.23858	0.164985	1.32237	protein_coding	2.47058
		ENSMUSG00000052681	Rap1b	10:117814470-117845935	212.711	349.485	548.813	protein_coding	1.36742
		ENSMUSG00000020212	Mdm1	10:118141786-118168997	1.12818	9.33	14.6517	protein_coding	3.699
		ENSMUSG00000028630	Dyrk2	10:118859348-118868903	6.04838	9.82968	16.4073	protein_coding	1.43972
		ENSMUSG00000020228	Helb	10:120083607-120112987	5.50983	7.01043	7.54343	protein_coding	0.453213
		ENSMUSG00000020114	Cand1	10:119199254-119240055	18.5459	21.1839	24.363	protein_coding	0.393592
		ENSMUSG00000025795	Rassf3	10:121410349-121476250	21.6933	29.9476	95.131	protein_coding	2.13267
		ENSMUSG00000048661	Lemd3	10:120923412-120979332	4.14794	3.91776	4.24015	protein_coding	0.0317203
		ENSMUSG00000034613	Ppm1h	10:122678761-122945795	13.5252	11.1933	18.336	protein_coding	0.439029
		ENSMUSG00000078429	Ctdsp2	10:126978716-126999975	23.8397	25.72	43.2132	protein_coding	0.858106
		ENSMUSG00000020102	Slc16a7	10:125219269-125389465	5.41936	12.3438	30.0632	protein_coding	2.4718
		ENSMUSG00000040462	Os9	10:127094258-127121160	58.7002	63.863	74.556	protein_coding	0.344959
		ENSMUSG00000034602	Mon2	10:122992060-123076505	8.33979	9.19716	9.42178	protein_coding	0.175989
		ENSMUSG00000069515	Lyz1	10:117287795-117292868	1291.5	810.681	1363.23	protein_coding	0.0779813
		ENSMUSG00000040287	Stac3	10:127501685-127508823	0.726552	0.821177	1.09674	protein_coding	0.594084
		ENSMUSG00000002147	Stat6	10:127642985-127660957	80.1021	91.3627	111.505	protein_coding	0.477196
		ENSMUSG00000040195	Nemp1	10:127666900-127701049	2.3158	3.48966	3.99849	protein_coding	0.787945
		ENSMUSG00000040054	Baz2a	10:128092782-128129303	11.1264	13.7796	20.4632	protein_coding	0.879045
		ENSMUSG00000005682	Pan2	10:128303334-128321358	5.45826	6.62679	9.52045	protein_coding	0.802589
		ENSMUSG00000025369	Smarcc2	10:128459235-128490173	27.8879	31.0326	33.3795	protein_coding	0.259323
		ENSMUSG00000025362	Rps26	10:128624529-128626506	357.667	475.658	499.936	protein_coding	0.483126
		ENSMUSG00000000711	Rab5b	10:128677192-128696268	16.9739	14.0965	17.4538	protein_coding	0.0402231
		ENSMUSG00000025357	Dgka	10:128720140-128744056	10.7678	10.0668	23.1275	protein_coding	1.10289
		ENSMUSG00000025354	Dnajc14	10:128805675-128819446	18.9958	22.3049	23.7312	protein_coding	0.321105
		ENSMUSG00000025404	R3hdm2	10:127380326-127499384	43.2698	44.3816	47.5146	protein_coding	0.13501
		ENSMUSG00000069516	Lyz2	10:117277333-117282274	26311.4	16993.3	35004.3	protein_coding	0.411844
		ENSMUSG00000047205	Dusp18	11:3895239-3901296	1.54515	0.846285	1.88184	protein_coding	0.284397
		ENSMUSG00000020432	Tcn2	11:3917191-3932159	116.912	360.662	551.476	protein_coding	2.23788
		ENSMUSG00000034412	Tbc1d10a	11:4186788-4215505	18.5705	16.377	19.9333	protein_coding	0.102168
		ENSMUSG00000020482	Ccdc117	11:5528886-5542187	8.36226	8.46339	13.3895	protein_coding	0.679137
		ENSMUSG00000000378	Ccm2	11:6546886-6596744	26.3943	36.139	50.0459	protein_coding	0.923025
		ENSMUSG00000020437	Myo1g	11:6506547-6520965	57.8771	69.1869	84.6138	protein_coding	0.5479
		ENSMUSG00000018654	Ikzf1	11:11685002-11772926	23.0381	23.6729	37.2948	protein_coding	0.694953
		ENSMUSG00000020120	Plek	11:16971205-17052381	255.238	183.291	277.767	protein_coding	0.122032
		ENSMUSG00000044629	Cnrip1	11:17051585-17079371	1.29865	0.527393	1.99274	protein_coding	0.617741
		ENSMUSG00000042363	Lgalsl	11:20823575-20831056	0.459518	1.43943	2.05558	protein_coding	2.16135
		ENSMUSG00000049800	Sertad2	11:20543252-20653021	7.80319	9.58986	13.5325	protein_coding	0.794292
		ENSMUSG00000020134	Peli1	11:21091290-21150323	5.78283	10.7687	15.0951	protein_coding	1.38423
		ENSMUSG00000020128	Vps54	11:21239280-21321136	16.5348	19.2636	22.5296	protein_coding	0.446316
		ENSMUSG00000049811	Fam161a	11:23007530-23030788	0.948368	1.05975	2.05136	protein_coding	1.11306
		ENSMUSG00000049659	Aftph	11:20685083-20741589	25.5321	36.0795	38.7393	protein_coding	0.601486
		ENSMUSG00000098650	Gm28048	11:22834743-22982090	28.8617	26.1074	31.414	protein_coding	0.122251
		ENSMUSG00000051650	B3gnt2	11:22834746-22860961	15.8587	19.1774	24.1535	protein_coding	0.606958
		ENSMUSG00000020273	Papolg	11:23862645-23895253	2.4844	4.25709	5.88768	protein_coding	1.2448
		ENSMUSG00000000861	Bcl11a	11:24078055-24174123	1.31337	0.641394	2.74288	protein_coding	1.06242
		ENSMUSG00000032673	Prorsd1	11:29511756-29515033	15.6905	16.3155	17.1055	protein_coding	0.124569
		ENSMUSG00000020463	Smek2	11:29172889-29220797	26.3214	24.9992	32.8525	protein_coding	0.319767
		ENSMUSG00000020279	Il9r	11:32187540-32200279	0.368725	0.704881	1.04095	protein_coding	1.49728
		ENSMUSG00000020272	Stk10	11:32533304-32624587	13.5404	41.8746	54.5206	protein_coding	2.00953
		ENSMUSG00000044072	Eml6	11:29743047-30026033	2.51088	3.43002	4.79932	protein_coding	0.934637
		ENSMUSG00000020143	Dock2	11:34226814-34783892	34.3007	78.2919	102.92	protein_coding	1.58521
		ENSMUSG00000019189	Rnf145	11:44518963-44565520	19.8793	36.8475	44.3154	protein_coding	1.15654
		ENSMUSG00000057098	Ebf1	11:44617316-45008091	1.25077	0.392104	2.78722	protein_coding	1.15601
		ENSMUSG00000011256	Adam19	11:46055991-46147343	1.13598	0.495757	1.7472	protein_coding	0.621107
		ENSMUSG00000006169	Clint1	11:45852050-45910625	38.8731	46.5864	60.3115	protein_coding	0.633661
		ENSMUSG00000055546	Timd4	11:46810799-46844332	111.001	142.682	351.905	protein_coding	1.66461
		ENSMUSG00000020340	Cyfip2	11:46193849-46312859	1.58099	0.755648	2.01128	protein_coding	0.347286
		ENSMUSG00000020372	Rack1	11:48800331-48806434	834.053	1180.17	1308.78	protein_coding	0.650012
		ENSMUSG00000020346	Mgat1	11:49244190-49263030	62.9945	73.9984	97.4347	protein_coding	0.62921
		ENSMUSG00000046311	Zfp62	11:49203291-49218816	6.99532	9.91387	11.3606	protein_coding	0.699577
		ENSMUSG00000050567	Maml1	11:50255633-50292311	7.92001	8.00036	10.0874	protein_coding	0.34898
		ENSMUSG00000036644	Tbc1d9b	11:50131395-50172785	30.0347	43.5295	49.8976	protein_coding	0.73234
		ENSMUSG00000069893	9930111J21Rik1	11:48946149-48979398	0.167608	3.24344	4.07441	protein_coding	4.60343
		ENSMUSG00000069892	9930111J21Rik2	11:49015873-49051242	0.32429	3.33129	5.78597	protein_coding	4.1572
		ENSMUSG00000020385	Clk4	11:51261729-51281766	28.5283	41.0706	46.813	protein_coding	0.714515
		ENSMUSG00000018238	Gdf9	11:53431022-53437904	0.216616	0.46993	1.12032	protein_coding	2.3707
		ENSMUSG00000036391	Sec24a	11:51692263-51763634	4.59234	5.02322	6.15674	protein_coding	0.422937
		ENSMUSG00000020387	Jade2	11:51813454-51857653	10.323	12.4888	19.906	protein_coding	0.947341
		ENSMUSG00000063652	Slc22a21	11:53949964-53980332	0.880596	1.30024	2.80997	protein_coding	1.674
		ENSMUSG00000052298	Cdc42se2	11:54717455-54787675	56.6538	37.3779	63.0875	protein_coding	0.155181
		ENSMUSG00000018906	P4ha2	11:54100094-54131665	7.70988	11.214	14.1279	protein_coding	0.873767
		ENSMUSG00000020515	Cnot8	11:58104152-58118594	26.6141	27.7996	28.906	protein_coding	0.119178
		ENSMUSG00000020522	Mfap3	11:57518663-57533815	13.194	11.7575	16.5372	protein_coding	0.325833
		ENSMUSG00000018339	Gpx3	11:54902452-54910377	62.011	1379.31	1813.31	protein_coding	4.86996
		ENSMUSG00000037001	Zfp39	11:58888152-58904225	0.924433	1.609	2.1068	protein_coding	1.18841
		ENSMUSG00000013646	Sh3bp5l	11:58330723-58347728	11.4392	19.0262	23.1942	protein_coding	1.01978
		ENSMUSG00000032633	Flcn	11:59791407-59810016	21.1836	25.3287	28.2874	protein_coding	0.417212
		ENSMUSG00000010142	Tnfrsf13b	11:61126754-61149372	7.31193	7.03933	13.169	protein_coding	0.848822
		ENSMUSG00000004837	Grap	11:61653264-61672784	16.1008	10.9229	19.4178	protein_coding	0.270247
		ENSMUSG00000004798	Ulk2	11:61775648-61855073	5.80857	12.1831	13.6879	protein_coding	1.23665
		ENSMUSG00000047804	Akap10	11:61871306-61930252	12.336	13.6481	14.0471	protein_coding	0.187398
		ENSMUSG00000018217	Pmp22	11:63128981-63159547	163.63	154.173	235.063	protein_coding	0.52261
		ENSMUSG00000047821	Trim16	11:62820230-62850808	1.76203	2.68021	4.03034	protein_coding	1.19366
		ENSMUSG00000050270	Tmem220	11:67025153-67035312	2.16708	1.77294	2.2707	protein_coding	0.0673847
		ENSMUSG00000020910	Adprm	11:67037904-67052594	12.6669	10.6541	13.3595	protein_coding	0.0768025
		ENSMUSG00000045176	Borcs6	11:69059716-69061578	14.1278	18.9093	21.6201	protein_coding	0.613836
		ENSMUSG00000060938	Rpl26	11:68901582-68906989	124.241	168.894	181.793	protein_coding	0.549155
		ENSMUSG00000018470	Kcnab3	11:69326257-69333042	0.482849	1.76247	3.63422	protein_coding	2.912
		ENSMUSG00000043419	Chd3os	11:69340460-69342641	1.36072	1.38821	2.79555	protein_coding	1.03876
		ENSMUSG00000020893	Per1	11:69095216-69109960	9.66413	9.60583	10.3119	protein_coding	0.0935984
		ENSMUSG00000005204	Senp3	11:69673114-69682084	65.5867	65.9233	97.2786	protein_coding	0.568719
		ENSMUSG00000018752	Tnfsfm13	11:69682576-69696098	18.9042	31.3721	51.7596	protein_coding	1.45312
		ENSMUSG00000097328	Tnfsf12	11:69686249-69695849	34.4713	40.9614	59.3946	protein_coding	0.784936
		ENSMUSG00000018474	Chd3	11:69343272-69369406	31.1638	55.311	65.9597	protein_coding	1.08171
		ENSMUSG00000091095	Gm17305	11:69364018-69369408	0.222123	0.521561	1.35873	protein_coding	2.61283
		ENSMUSG00000023170	Gps2	11:69913887-69916591	53.5041	52.7501	55.4282	protein_coding	0.0509707
		ENSMUSG00000005237	Dnah2	11:69420808-69549110	0.230025	1.30052	4.43662	protein_coding	4.2696
		ENSMUSG00000040950	Mgl2	11:70130328-70137550	0.717909	9.34146	19.6598	protein_coding	4.7753
		ENSMUSG00000000318	Clec10a	11:70156196-70170834	4.78648	24.3467	41.7622	protein_coding	3.12516
		ENSMUSG00000018921	Pelp1	11:70392882-70410031	19.3378	40.1565	46.54	protein_coding	1.26705
		ENSMUSG00000018924	Alox15	11:70344151-70352031	333.603	1996.26	3612.54	protein_coding	3.43681
		ENSMUSG00000060216	Arrb2	11:70432634-70440828	189.466	279.264	419.962	protein_coding	1.14832
		ENSMUSG00000040746	Rnf167	11:70647234-70651421	27.5602	35.226	38.9441	protein_coding	0.498818
		ENSMUSG00000070390	Nlrp1b	11:71153101-71230733	0.931362	2.2295	2.53418	protein_coding	1.44411
		ENSMUSG00000020787	P2rx1	11:72999102-73015200	2.14351	23.6815	48.8621	protein_coding	4.51067
		ENSMUSG00000020788	Atp2a3	11:72961168-72993044	10.0549	50.0642	113.143	protein_coding	3.49218
		ENSMUSG00000005949	Ctns	11:73183595-73199042	11.7268	11.3112	14.3929	protein_coding	0.295548
		ENSMUSG00000020774	Aspa	11:73304991-73329596	0.844437	36.1442	64.6231	protein_coding	6.25792
		ENSMUSG00000020783	Ncbp3	11:73047782-73089317	2.84999	2.81527	3.02847	protein_coding	0.0876323
		ENSMUSG00000045287	Rtn4rl1	11:75193782-75267769	0.54742	2.67835	3.82353	protein_coding	2.80419
		ENSMUSG00000038807	Rap1gap2	11:74383355-74610915	7.46325	20.1178	26.4122	protein_coding	1.82333
		ENSMUSG00000038217	Tlcd2	11:75461714-75470899	2.7041	3.68603	3.99474	protein_coding	0.562953
		ENSMUSG00000038195	Rilp	11:75510093-75513168	5.10642	8.59549	9.92918	protein_coding	0.959362
		ENSMUSG00000010554	Mettl16	11:74770829-74828525	10.8534	11.8917	12.3178	protein_coding	0.182598
		ENSMUSG00000006127	Inpp5k	11:75630987-75648871	21.8175	33.9698	50.3232	protein_coding	1.20574
		ENSMUSG00000017776	Crk	11:75679258-75706908	40.3212	40.4301	44.4828	protein_coding	0.141709
		ENSMUSG00000050944	Efcab5	11:77089914-77188968	0.0541081	1.9414	7.27213	protein_coding	7.07039
		ENSMUSG00000037857	Nufip2	11:77686154-77741921	11.1875	15.8861	20.9504	protein_coding	0.90509
		ENSMUSG00000037791	Phf12	11:77982753-78030539	25.8294	31.3708	33.6721	protein_coding	0.38254
		ENSMUSG00000037926	Ssh2	11:77216286-77460220	5.81434	23.6661	55.6538	protein_coding	3.25879
		ENSMUSG00000017291	Taok1	11:77529161-77607815	7.57658	9.34461	11.8792	protein_coding	0.648819
		ENSMUSG00000041958	Pigs	11:78328414-78342782	27.4619	34.7172	39.0142	protein_coding	0.506568
		ENSMUSG00000010277	2610507B11Rik	11:78261751-78290623	51.3406	99.137	109.194	protein_coding	1.08872
		ENSMUSG00000018334	Ksr1	11:79013439-79146407	8.63546	8.11132	8.9481	protein_coding	0.0513083
		ENSMUSG00000017561	Crlf3	11:80046492-80080991	25.6236	18.5644	35.7873	protein_coding	0.481975
		ENSMUSG00000017421	Zfp207	11:80383278-80405733	55.7343	51.4372	72.6366	protein_coding	0.382131
		ENSMUSG00000020682	Mmp28	11:83440767-83463071	0.399648	3.65687	8.16425	protein_coding	4.35252
		ENSMUSG00000000983	Wfdc18	11:83709014-83711348	5.79026	7.34934	9.66472	protein_coding	0.7391
		ENSMUSG00000069792	Wfdc17	11:83703990-83706268	1399.63	1700.2	2552.23	protein_coding	0.866713
		ENSMUSG00000018405	Mrm1	11:84813060-84819515	6.45283	11.0746	14.8431	protein_coding	1.20179
		ENSMUSG00000070354	Gm21975	11:79513384-79530589	2.49103	2.25832	4.71635	protein_coding	0.920928
		ENSMUSG00000093938	Evi2b	11:79515055-79523762	35.5818	50.2883	70.4943	protein_coding	0.986367
		ENSMUSG00000020530	Ggnbp2	11:84832360-84870817	43.5019	45.0515	45.5653	protein_coding	0.0668572
		ENSMUSG00000020521	Rnft1	11:86484656-86499025	22.9004	22.6591	23.1003	protein_coding	0.0125388
		ENSMUSG00000046442	Ppm1e	11:87226905-87359023	0.218572	1.17731	1.90501	protein_coding	3.12362
		ENSMUSG00000020532	Acaca	11:84129671-84401651	4.01581	21.6176	39.0919	protein_coding	3.28311
		ENSMUSG00000010342	Tex14	11:87405064-87555823	0.407001	5.81375	7.2589	protein_coding	4.15665
		ENSMUSG00000034121	Mks1	11:87853214-87863803	4.99464	4.2227	5.74263	protein_coding	0.201331
		ENSMUSG00000034297	Med13	11:86267032-86357602	6.4681	8.04408	9.87857	protein_coding	0.61096
		ENSMUSG00000020553	Pctp	11:89982664-90002894	9.42617	8.82982	10.1878	protein_coding	0.112099
		ENSMUSG00000020865	Abcc3	11:94343294-94392997	10.8499	10.7452	11.4444	protein_coding	0.0769601
		ENSMUSG00000057522	Spop	11:95414079-95493406	65.523	62.0066	73.5176	protein_coding	0.166088
		ENSMUSG00000038692	Hoxb4	11:96318266-96321638	2.47455	1.7701	3.12319	protein_coding	0.335854
		ENSMUSG00000038517	Tbkbp1	11:97136170-97151495	14.7932	16.0519	28.5863	protein_coding	0.95039
		ENSMUSG00000075595	Zfp652	11:95712672-95835115	8.24694	10.7469	16.8824	protein_coding	1.03359
		ENSMUSG00000071415	Rpl23	11:97777526-97782437	93.0893	135.759	147.318	protein_coding	0.662246
		ENSMUSG00000038208	Pgap3	11:98388676-98400490	2.86333	2.93532	3.78105	protein_coding	0.401093
		ENSMUSG00000018168	Ikzf3	11:98464901-98546031	5.18779	1.16607	5.87803	protein_coding	0.180213
		ENSMUSG00000020883	Fbxl20	11:98082555-98150403	8.17809	17.6909	26.3239	protein_coding	1.68654
		ENSMUSG00000038013	Wipf2	11:98863637-98905040	4.52695	4.95896	6.09872	protein_coding	0.429967
		ENSMUSG00000052915	Msl1	11:98795515-98807859	61.9729	41.6844	69.7067	protein_coding	0.16966
		ENSMUSG00000078676	Casc3	11:98804904-98833814	16.0835	17.5434	18.4856	protein_coding	0.20082
		ENSMUSG00000017493	Igfbp4	11:99041243-99054392	14.1203	43.5374	57.2871	protein_coding	2.02044
		ENSMUSG00000017607	Tns4	11:99065677-99089306	7.52821	9.58032	10.5378	protein_coding	0.485195
		ENSMUSG00000037992	Rara	11:98927817-98974942	17.9134	32.9898	41.5556	protein_coding	1.214
		ENSMUSG00000035849	Krt222	11:99232760-99244085	0.373404	0.186084	1.32031	protein_coding	1.82207
		ENSMUSG00000017404	Rpl19	11:98026709-98030492	2.22514	3.71356	4.41594	protein_coding	0.988824
		ENSMUSG00000035530	Eif1	11:100319884-100322096	185.422	160.581	195.978	protein_coding	0.0798793
		ENSMUSG00000020919	Stat5b	11:100780730-100850724	11.5387	15.189	23.4516	protein_coding	1.02321
		ENSMUSG00000017802	Fam134c	11:101096321-101119893	27.3802	27.0934	28.0677	protein_coding	0.0357779
		ENSMUSG00000017837	Nkiras2	11:100619243-100627607	50.0883	62.5122	88.0534	protein_coding	0.813905
		ENSMUSG00000014195	Dnajc7	11:100582817-100620168	131.501	136.461	169.158	protein_coding	0.363298
		ENSMUSG00000006920	Ezh1	11:101191114-101226463	12.3813	16.0746	18.6614	protein_coding	0.591894
		ENSMUSG00000003518	Dusp3	11:101971142-101987013	52.0817	61.2341	82.0586	protein_coding	0.655878
		ENSMUSG00000055805	Fmnl1	11:103171106-103198901	22.6498	27.9134	40.433	protein_coding	0.836035
		ENSMUSG00000020689	Itgb3	11:104607999-104670476	0.580606	2.8221	4.30239	protein_coding	2.88951
		ENSMUSG00000034247	Plekhm1	11:103364274-103412687	12.9286	18.5469	20.2766	protein_coding	0.64925
		ENSMUSG00000020700	Map3k3	11:106084612-106155446	20.5487	30.2295	47.5969	protein_coding	1.21182
		ENSMUSG00000049354	Dcaf7	11:106036871-106059324	23.1852	24.7347	28.42	protein_coding	0.293702
		ENSMUSG00000040592	Cd79b	11:106311340-106314762	29.4385	7.89164	43.0058	protein_coding	0.546827
		ENSMUSG00000001029	Icam2	11:106377655-106388075	27.7474	512.826	720.031	protein_coding	4.69763
		ENSMUSG00000078619	Smarcd2	11:106263178-106272972	43.5457	48.9602	50.7842	protein_coding	0.221849
		ENSMUSG00000020715	Ern1	11:106394649-106487852	11.0288	18.0097	26.6289	protein_coding	1.27172
		ENSMUSG00000020717	Pecam1	11:106654216-106750628	1.76658	1.82586	2.16652	protein_coding	0.29442
		ENSMUSG00000018372	Cep95	11:106789251-106819930	7.66934	6.97037	10.1985	protein_coding	0.411183
		ENSMUSG00000018363	Smurf2	11:106820065-106920715	8.22766	10.0583	10.7172	protein_coding	0.381374
		ENSMUSG00000040430	Pitpnc1	11:107207891-107470699	17.1019	18.7175	30.7724	protein_coding	0.84748
		ENSMUSG00000020611	Gna13	11:109362830-109401369	24.1207	21.2479	25.9661	protein_coding	0.106358
		ENSMUSG00000020614	Fam20a	11:109669748-109722279	4.16025	36.9253	51.01	protein_coding	3.61604
		ENSMUSG00000041797	Abca9	11:110100748-110168196	11.2304	24.9489	74.1477	protein_coding	2.72299
		ENSMUSG00000020610	Amz2	11:109425945-109452813	19.8939	20.2779	21.065	protein_coding	0.0825218
		ENSMUSG00000020604	Arsg	11:109473373-109573330	12.3795	28.3316	48.1121	protein_coding	1.95845
		ENSMUSG00000044749	Abca6	11:110176819-110251776	0.0497557	0.135797	4.43297	protein_coding	6.47727
		ENSMUSG00000020623	Map2k6	11:110399121-110525522	0.474109	0.723006	1.31438	protein_coding	1.47109
		ENSMUSG00000041623	D11Wsu47e	11:113684411-113694647	7.30427	6.84103	7.72562	protein_coding	0.0809106
		ENSMUSG00000010021	Kif19a	11:114765387-114790739	4.55028	6.75187	7.66918	protein_coding	0.753117
		ENSMUSG00000063193	Cd300lb	11:114922780-114934386	61.752	48.0455	85.4941	protein_coding	0.469339
		ENSMUSG00000034652	Cd300a	11:114890040-114904654	32.7715	23.1334	47.6653	protein_coding	0.540498
		ENSMUSG00000069607	Cd300ld3	11:115042130-115048409	1.24737	1.59471	3.00563	protein_coding	1.26878
		ENSMUSG00000048442	Smim5	11:115899965-115906269	0.640528	1.08935	1.57263	protein_coding	1.29585
		ENSMUSG00000020740	Gga3	11:115584254-115604051	46.1411	38.8182	79.0928	protein_coding	0.777494
		ENSMUSG00000040481	Bptf	11:107033080-107132127	15.9113	15.7442	18.0296	protein_coding	0.180316
		ENSMUSG00000020823	Sec14l1	11:117115167-117159268	32.7892	54.29	74.0927	protein_coding	1.17611
		ENSMUSG00000017713	Tha1	11:117867951-117873481	6.01291	12.5984	37.0181	protein_coding	2.6221
		ENSMUSG00000017466	Timp2	11:118301068-118355740	130.441	643.987	872.122	protein_coding	2.74113
		ENSMUSG00000017132	Cyth1	11:118132018-118248592	24.7267	32.833	45.5989	protein_coding	0.882929
		ENSMUSG00000090266	Mettl23	11:116843277-116854263	12.7762	14.7384	18.594	protein_coding	0.541378
		ENSMUSG00000025578	Cbx8	11:119036304-119040969	4.71509	8.03744	10.2401	protein_coding	1.11887
		ENSMUSG00000033857	Engase	11:118476828-118489209	10.3186	50.496	229.738	protein_coding	4.47667
		ENSMUSG00000005043	Sgsh	11:119343424-119355536	7.00967	10.2897	11.0099	protein_coding	0.651383
		ENSMUSG00000049957	Ccdc137	11:120458114-120464358	7.92961	9.29447	10.1528	protein_coding	0.356556
		ENSMUSG00000025138	Sirt7	11:120618371-120625240	54.0959	55.2485	59.5009	protein_coding	0.137392
		ENSMUSG00000039253	Fn3krp	11:121421400-121431288	2.7229	2.88867	3.05166	protein_coding	0.16445
		ENSMUSG00000025173	Wdr45b	11:121327223-121354445	22.7688	24.2349	26.0556	protein_coding	0.194535
		ENSMUSG00000039294	BC017643	11:121222587-121229322	58.6803	42.5405	72.4985	protein_coding	0.305075
		ENSMUSG00000020657	Dnajc27	12:4082573-4110612	1.78083	2.14898	2.71425	protein_coding	0.608004
		ENSMUSG00000020647	Ncoa1	12:4247362-4477182	5.41242	9.14452	12.5382	protein_coding	1.21198
		ENSMUSG00000020640	Itsn2	12:4593007-4713950	10.5821	13.7891	18.1984	protein_coding	0.782186
		ENSMUSG00000020635	Fkbp1b	12:4833174-4841595	17.4446	16.8832	20.1754	protein_coding	0.209817
		ENSMUSG00000051721	BC068281	12:4843302-4856925	1.43053	2.08901	3.79518	protein_coding	1.40762
		ENSMUSG00000062825	Actg1	11:120345689-120348542	5.72258	8.59444	11.3188	protein_coding	0.983983
		ENSMUSG00000052812	Atad2b	12:4917403-5044047	2.08205	4.41636	5.10376	protein_coding	1.29356
		ENSMUSG00000037669	Ldah	12:8208106-8285758	18.53	15.082	21.3751	protein_coding	0.206068
		ENSMUSG00000020589	Fam49a	12:12262138-12376359	9.37526	11.9585	21.539	protein_coding	1.20002
		ENSMUSG00000071398	2410004P03Rik	12:17003318-17011727	0.131251	0.7423	1.32864	protein_coding	3.33955
		ENSMUSG00000020593	Lpin1	12:16535668-16589770	1.68393	4.9585	5.69353	protein_coding	1.75749
		ENSMUSG00000059669	Taf1b	12:24498580-24558571	6.84843	6.20321	8.3803	protein_coding	0.291229
		ENSMUSG00000020644	Id2	12:25093800-25096092	103.057	114.089	143.015	protein_coding	0.472724
		ENSMUSG00000036333	Kidins220	12:24974931-25059697	14.619	16.6596	21.2181	protein_coding	0.537451
		ENSMUSG00000020642	Rnf144a	12:26306796-26415256	0.334076	0.28484	1.24912	protein_coding	1.90266
		ENSMUSG00000043061	Tmem18	12:30584442-30591213	7.82607	7.37262	10.7564	protein_coding	0.458835
		ENSMUSG00000020659	Cbll1	12:31484828-31499616	4.53115	7.46444	8.5443	protein_coding	0.915085
		ENSMUSG00000020561	Twistnb	12:33429623-33439380	5.6689	5.01799	5.87584	protein_coding	0.0517263
		ENSMUSG00000020577	Tspan13	12:36014556-36042500	7.12362	4.10925	14.1078	protein_coding	0.985811
		ENSMUSG00000020547	Bzw2	12:36091845-36156825	11.5031	18.8269	20.6707	protein_coding	0.845565
		ENSMUSG00000043153	Ispd	12:36381518-36689444	0.602455	1.04485	1.47559	protein_coding	1.29237
		ENSMUSG00000020590	Snx13	12:35047188-35147469	7.85683	9.10951	11.4736	protein_coding	0.546299
		ENSMUSG00000050103	Agmo	12:37241640-37582202	0.494934	7.5344	18.272	protein_coding	5.20625
		ENSMUSG00000047446	Arl4a	12:40005446-40038025	5.6293	7.19291	11.7766	protein_coding	1.0649
		ENSMUSG00000014905	Dnajb9	12:44205896-44210068	30.0959	28.6448	50.6085	protein_coding	0.749813
		ENSMUSG00000020954	Strn3	12:51608540-51691914	11.1385	13.6935	17.2889	protein_coding	0.634291
		ENSMUSG00000035142	Nubpl	12:52097736-52312744	1.43725	2.01523	2.73735	protein_coding	0.929469
		ENSMUSG00000035181	Heatr5a	12:51875872-51971321	8.3162	11.9382	19.7779	protein_coding	1.24989
		ENSMUSG00000044408	Sptssa	12:54645373-54656572	45.1287	46.6876	47.124	protein_coding	0.0624168
		ENSMUSG00000004151	Etv1	12:38779379-38868215	0.596165	1.39732	3.16527	protein_coding	2.40854
		ENSMUSG00000020594	Pum2	12:8674133-8752581	20.9876	31.802	43.8293	protein_coding	1.06236
		ENSMUSG00000004698	Hdac9	12:34047579-34917095	5.50681	11.4297	29.3279	protein_coding	2.41299
		ENSMUSG00000020994	Pnn	12:59066918-59074017	19.6264	19.0756	23.9744	protein_coding	0.288699
		ENSMUSG00000047227	Gm527	12:64917910-64924591	1.04166	1.69626	2.16156	protein_coding	1.05319
		ENSMUSG00000079104	Prps1l3	12:57230411-57239882	7.80109	8.41347	9.7822	protein_coding	0.326483
		ENSMUSG00000020948	Klhl28	12:64942439-64965536	2.15021	3.15495	5.18818	protein_coding	1.27075
		ENSMUSG00000035614	Fam179b	12:64965741-65022573	3.6107	4.73537	6.46518	protein_coding	0.840412
		ENSMUSG00000035597	Prpf39	12:65036332-65063386	8.45676	10.6146	14.0866	protein_coding	0.736146
		ENSMUSG00000020973	Dnaaf2	12:69189086-69198429	2.0302	1.95467	2.23393	protein_coding	0.137962
		ENSMUSG00000097061	9330151L19Rik	12:69197210-69199868	2.62998	1.41731	3.24345	protein_coding	0.302477
		ENSMUSG00000052673	Gm9887	12:69371834-69372458	0.170532	0.639809	2.51711	protein_coding	3.88365
		ENSMUSG00000034892	Rps29	12:69157721-69159186	1.96775	1.71213	2.56955	protein_coding	0.384969
		ENSMUSG00000021072	Tmx1	12:70453094-70468040	32.6868	34.2482	43.5788	protein_coding	0.414918
		ENSMUSG00000021069	Pygl	12:70190810-70231488	137.42	197.205	286.763	protein_coding	1.06127
		ENSMUSG00000048118	Arid4a	12:71015989-71098592	6.1322	10.1036	16.5889	protein_coding	1.43574
		ENSMUSG00000019718	L3hypdh	12:72073427-72085439	0.752081	0.66017	1.32917	protein_coding	0.821566
		ENSMUSG00000034801	Sos2	12:69583761-69681852	10.3875	15.4003	18.5957	protein_coding	0.840121
		ENSMUSG00000021096	Ppm1a	12:72761210-72794940	22.0303	24.1854	26.9504	protein_coding	0.290818
		ENSMUSG00000021108	Prkch	12:73584796-73778185	8.68126	5.5741	9.41755	protein_coding	0.117447
		ENSMUSG00000021068	Nin	12:70011434-70111925	8.29222	19.4427	23.8909	protein_coding	1.52663
		ENSMUSG00000021051	Ppp2r5e	12:75450882-75596200	10.5603	9.33165	11.161	protein_coding	0.0798155
		ENSMUSG00000021054	Sgpp1	12:75714247-75735729	19.3491	41.8178	70.9597	protein_coding	1.87473
		ENSMUSG00000056459	Zbtb25	12:76347781-76369602	3.63292	4.08227	4.18079	protein_coding	0.202646
		ENSMUSG00000052609	Plekhg3	12:76533559-76579039	6.63236	15.6914	21.3	protein_coding	1.68326
		ENSMUSG00000059436	Max	12:76937268-76962248	37.4228	34.1501	40.659	protein_coding	0.119657
		ENSMUSG00000047454	Gphn	12:78226654-78684767	5.91981	7.77685	8.51277	protein_coding	0.524078
		ENSMUSG00000033454	Zbtb1	12:76370265-76396950	2.79041	2.65551	3.47149	protein_coding	0.315078
		ENSMUSG00000021120	Pigh	12:79080672-79089670	4.75483	4.86706	6.33605	protein_coding	0.41419
		ENSMUSG00000032705	Exd2	12:80463094-80498135	4.49437	5.09498	6.4224	protein_coding	0.514994
		ENSMUSG00000049106	Dcaf5	12:80335846-80436601	6.61183	8.0617	9.69148	protein_coding	0.551667
		ENSMUSG00000046157	Tmem229b	12:78961794-79007627	8.00082	10.0813	15.424	protein_coding	0.946957
		ENSMUSG00000048833	Slc39a9	12:80644214-80683341	12.2347	10.1618	13.8463	protein_coding	0.178522
		ENSMUSG00000021000	Ctage5	12:59129719-59191583	56.8052	66.8717	71.3964	protein_coding	0.329828
		ENSMUSG00000021221	Dpf3	12:83213744-83487716	0.479308	0.989805	2.03859	protein_coding	2.08855
		ENSMUSG00000042628	Zfyve1	12:83546940-83597147	8.11317	7.9285	9.02849	protein_coding	0.154219
		ENSMUSG00000046791	2410016O06Rik	12:83950607-83952953	10.7383	17.0642	20.5429	protein_coding	0.935874
		ENSMUSG00000091803	Cox16	12:81359025-81485127	68.2526	70.5024	74.1744	protein_coding	0.120037
		ENSMUSG00000021224	Numb	12:83794033-83921934	15.602	24.19	32.4149	protein_coding	1.05493
		ENSMUSG00000085793	Lin52	12:84451507-84531533	2.02626	2.0547	2.24569	protein_coding	0.148339
		ENSMUSG00000042507	Elmsan1	12:84149175-84218881	7.0493	9.6154	16.6218	protein_coding	1.23752
		ENSMUSG00000021235	Coq6	12:84361656-84373796	7.93998	9.35311	10.308	protein_coding	0.376557
		ENSMUSG00000010608	Rbm25	12:83631235-83683123	30.2802	30.7921	35.0947	protein_coding	0.212878
		ENSMUSG00000021245	Mlh3	12:85234528-85270591	2.01021	2.82586	3.05642	protein_coding	0.604497
		ENSMUSG00000034290	Nek9	12:85299513-85339362	22.9803	20.8294	27.9062	protein_coding	0.280188
		ENSMUSG00000021248	Tmed10	12:85340613-85374717	55.1466	47.3356	64.4152	protein_coding	0.224129
		ENSMUSG00000021254	Gpatch2l	12:86241889-86291414	7.79173	9.52723	10.9456	protein_coding	0.490335
		ENSMUSG00000021257	Angel1	12:86700501-86726460	2.1267	2.01913	3.8229	protein_coding	0.846051
		ENSMUSG00000042350	Arel1	12:84918147-84970900	9.45886	10.3182	12.3135	protein_coding	0.380503
		ENSMUSG00000021244	Ylpm1	12:84996320-85070515	9.34245	11.3171	13.6255	protein_coding	0.544436
		ENSMUSG00000020961	Ston2	12:91638541-91788387	2.15685	4.15835	5.75116	protein_coding	1.41493
		ENSMUSG00000079036	Alkbh1	12:87425839-87444017	6.89632	7.92879	9.51211	protein_coding	0.463939
		ENSMUSG00000033713	Foxn3	12:99194979-99450111	2.54056	8.88224	13.8252	protein_coding	2.44408
		ENSMUSG00000021180	Rps6ka5	12:100549777-100725028	0.624078	1.13589	2.08138	protein_coding	1.73774
		ENSMUSG00000041846	Smek1	12:101039408-101083702	15.6676	14.2328	17.0278	protein_coding	0.120108
		ENSMUSG00000021182	Ccdc88c	12:100912699-101028983	1.04673	11.4632	18.211	protein_coding	4.12085
		ENSMUSG00000021190	Lgmn	12:102394083-102439813	163.284	196.387	239.227	protein_coding	0.550997
		ENSMUSG00000021189	Atxn3	12:101918900-101958246	10.7104	9.04473	13.7724	protein_coding	0.362768
		ENSMUSG00000044456	Rin3	12:102283047-102390855	6.42158	32.066	42.0854	protein_coding	2.71232
		ENSMUSG00000041702	Btbd7	12:102784655-102878406	3.23717	6.29947	7.83132	protein_coding	1.27452
		ENSMUSG00000057963	Itpk1	12:102568581-102704930	13.8826	14.0645	16.5179	protein_coding	0.250752
		ENSMUSG00000096458	Moap1	12:102742229-102743661	0.886347	1.61284	2.23323	protein_coding	1.33319
		ENSMUSG00000021203	Otub2	12:103388681-103406350	0.999071	1.39888	1.8957	protein_coding	0.924072
		ENSMUSG00000041481	Serpina3g	12:104236244-104241939	1.57518	2.10945	4.58345	protein_coding	1.54092
		ENSMUSG00000066363	Serpina3f	12:104214543-104221129	0.264013	0.711537	1.20154	protein_coding	2.1862
		ENSMUSG00000041415	Dicer1	12:104687741-104751952	5.70475	6.02214	8.29012	protein_coding	0.539229
		ENSMUSG00000054150	Syne3	12:104929948-105009809	1.60511	4.91915	11.1973	protein_coding	2.80241
		ENSMUSG00000041341	Atg2b	12:105613538-105685241	3.48947	3.79447	4.53561	protein_coding	0.378289
		ENSMUSG00000021188	Trip11	12:101834042-101913267	5.06088	5.34179	7.59373	protein_coding	0.58542
		ENSMUSG00000021258	Ccnk	12:108179737-108203359	11.7723	12.0503	14.1178	protein_coding	0.262119
		ENSMUSG00000021259	Cyp46a1	12:108334376-108362231	0.233239	0.779671	1.38612	protein_coding	2.57117
		ENSMUSG00000021264	Yy1	12:108792972-108816632	25.0788	23.8725	28.9862	protein_coding	0.208898
		ENSMUSG00000017843	Ppp2r5c	12:110485738-110583061	24.9607	28.1239	35.6819	protein_coding	0.515534
		ENSMUSG00000021271	Zfp839	12:110850278-110869998	4.11924	4.86601	5.4246	protein_coding	0.397139
		ENSMUSG00000037896	Rcor1	12:111039350-111115901	8.94829	10.6947	12.4818	protein_coding	0.480142
		ENSMUSG00000001270	Ckb	12:111669354-111672338	18.3196	60.0174	72.8943	protein_coding	1.99242
		ENSMUSG00000021282	Eif5	12:111538100-111546753	50.6949	41.8168	53.4532	protein_coding	0.0764357
		ENSMUSG00000049792	Bag5	12:111709487-111713257	12.8317	15.2039	22.354	protein_coding	0.800821
		ENSMUSG00000037787	Apopt1	12:111713260-111754980	23.5859	25.3599	27.9183	protein_coding	0.243286
		ENSMUSG00000011148	Adssl1	12:112620044-112641354	31.969	47.7824	62.5732	protein_coding	0.968871
		ENSMUSG00000021288	Klc1	12:111758848-111807844	49.7709	65.25	93.3205	protein_coding	0.906892
		ENSMUSG00000001729	Akt1	12:112653820-112674884	129.752	111.801	157.892	protein_coding	0.283181
		ENSMUSG00000021111	Papola	12:105784693-105838944	60.5187	60.3318	65.8261	protein_coding	0.121279
		ENSMUSG00000011158	Brf1	12:112959861-113000621	13.7891	11.1106	17.6804	protein_coding	0.358623
		ENSMUSG00000025323	Sp4	12:118234932-118301440	0.56758	1.45698	2.17286	protein_coding	1.9367
		ENSMUSG00000042063	Zfp386	12:116047723-116063360	8.16343	9.58945	11.962	protein_coding	0.551211
		ENSMUSG00000021311	Mtr	13:12186541-12258113	4.60136	6.41956	7.54745	protein_coding	0.713929
		ENSMUSG00000033499	Larp4b	13:9093880-9174451	23.7387	21.2714	25.5141	protein_coding	0.104054
		ENSMUSG00000005397	Nid1	13:13437601-13512275	0.564236	0.27404	1.52364	protein_coding	1.43315
		ENSMUSG00000019726	Lyst	13:13590408-13777440	4.16583	9.43164	10.5554	protein_coding	1.34131
		ENSMUSG00000039242	B3galnt2	13:13954673-13999068	6.89672	7.37704	8.14596	protein_coding	0.240174
		ENSMUSG00000054931	Zkscan4	13:21478906-21485507	0.502971	0.69036	1.38172	protein_coding	1.45792
		ENSMUSG00000022228	Zscan26	13:21442174-21453730	14.3457	22.4724	34.5038	protein_coding	1.26614
		ENSMUSG00000021313	Ryr2	13:11553102-12106945	0.0365034	0.459889	2.27909	protein_coding	5.96428
		ENSMUSG00000021327	Zkscan3	13:21387012-21402755	12.023	15.5647	18.2579	protein_coding	0.602724
		ENSMUSG00000006611	Hfe	13:23702033-23710854	19.9494	36.8103	52.1723	protein_coding	1.38694
		ENSMUSG00000046351	Zfp322a	13:23353102-23369208	5.00782	4.92506	6.65601	protein_coding	0.410475
		ENSMUSG00000069255	Dusp22	13:30659998-30711231	6.91126	19.2316	37.4591	protein_coding	2.4383
		ENSMUSG00000021356	Irf4	13:30749225-30766927	6.92709	9.05282	25.1433	protein_coding	1.85985
		ENSMUSG00000044734	Serpinb1a	13:32842091-32851185	8.06215	57.5515	116.315	protein_coding	3.85073
		ENSMUSG00000021413	Prpf4b	13:34875493-34902877	11.2933	15.9086	19.7617	protein_coding	0.80724
		ENSMUSG00000036006	Fam65b	13:24582188-24733816	4.18467	13.9228	21.0824	protein_coding	2.33285
		ENSMUSG00000039109	F13a1	13:36867177-37050244	20.2415	46.2095	133.384	protein_coding	2.7202
		ENSMUSG00000039004	Bmp6	13:38345715-38499728	0.257311	0.655669	1.3853	protein_coding	2.42861
		ENSMUSG00000046949	Nqo2	13:33964658-33988465	9.40865	21.8136	25.4149	protein_coding	1.43361
		ENSMUSG00000021408	Ripk1	13:34002362-34035170	22.4568	27.196	30.7056	protein_coding	0.451349
		ENSMUSG00000047094	Ofcc1	13:40001881-40288011	0.0308371	0.71685	1.71797	protein_coding	5.79989
		ENSMUSG00000016756	Cmah	13:24327419-24477285	0.560149	11.7908	21.7684	protein_coding	5.28028
		ENSMUSG00000038175	Mylip	13:45389741-45412019	6.7079	9.40811	15.6479	protein_coding	1.22204
		ENSMUSG00000038080	Kdm1b	13:47043498-47084613	5.66535	5.4624	6.42885	protein_coding	0.182396
		ENSMUSG00000038068	Rnf144b	13:47122719-47247991	4.66059	7.58978	23.0909	protein_coding	2.30874
		ENSMUSG00000021384	Susd3	13:49230689-49248706	18.7572	28.2956	42.069	protein_coding	1.16531
		ENSMUSG00000037946	Fgd3	13:49261553-49320311	13.585	6.27473	14.6374	protein_coding	0.107645
		ENSMUSG00000021392	Nol8	13:49653349-49679015	3.95205	4.47289	4.74684	protein_coding	0.264366
		ENSMUSG00000047842	Diras2	13:52504374-52530836	0.267471	0.186528	3.01283	protein_coding	3.49366
		ENSMUSG00000021468	Sptlc1	13:53332715-53377365	18.622	20.1142	22.7527	protein_coding	0.28903
		ENSMUSG00000025870	Arl10	13:54575014-54581128	13.8321	10.0893	15.3578	protein_coding	0.150951
		ENSMUSG00000063450	Syne2	12:75818133-76110926	2.32205	0	5.6674	protein_coding	1.28729
		ENSMUSG00000039087	Rreb1	13:37778399-37952002	10.0576	20.6159	25.4875	protein_coding	1.3415
		ENSMUSG00000052087	Rgs14	13:55369731-55384687	23.1704	39.6944	51.9168	protein_coding	1.16392
		ENSMUSG00000021488	Nsd1	13:55209781-55318325	9.73931	8.81913	13.4085	protein_coding	0.461256
		ENSMUSG00000074886	Grk6	13:55445333-55460925	26.9895	97.0566	162.949	protein_coding	2.59395
		ENSMUSG00000035711	Dok3	13:55523234-55528538	76.9265	75.5092	120.186	protein_coding	0.643716
		ENSMUSG00000021495	Fam193b	13:55539318-55571120	11.6089	13.7778	21.5047	protein_coding	0.889421
		ENSMUSG00000021501	Caml	13:55623004-55632411	25.8535	24.9098	27.9914	protein_coding	0.114624
		ENSMUSG00000025876	Unc5a	13:54949410-55006018	1.68649	2.39084	4.53911	protein_coding	1.42839
		ENSMUSG00000045767	B230219D22Rik	13:55693123-55703499	17.4432	18.3207	23.7826	protein_coding	0.447242
		ENSMUSG00000035493	Tgfbi	13:56609602-56639339	172.321	126.227	217.147	protein_coding	0.333573
		ENSMUSG00000021500	Ddx46	13:55635026-55681256	14.9885	13.4604	16.7232	protein_coding	0.157995
		ENSMUSG00000050345	4930486L24Rik	13:60842620-60864416	1.2578	0.981151	1.60518	protein_coding	0.351833
		ENSMUSG00000035248	Zcchc6	13:59771878-59823147	12.9781	25.3043	32.8151	protein_coding	1.33828
		ENSMUSG00000055228	Zfp935	13:62454322-62466709	2.52871	4.2176	5.7971	protein_coding	1.19693
		ENSMUSG00000021559	Dapk1	13:60601946-60763185	62.8557	35.4876	67.7819	protein_coding	0.108856
		ENSMUSG00000021482	Aaed1	13:64291835-64312710	10.9653	24.9565	32.0169	protein_coding	1.54589
		ENSMUSG00000038212	Mfsd14b	13:65064662-65112982	36.3289	38.5573	57.7009	protein_coding	0.667476
		ENSMUSG00000033102	Cdc14b	13:64192544-64274973	3.34285	9.53765	11.6909	protein_coding	1.80624
		ENSMUSG00000021514	Zfp369	13:65278813-65304221	3.36793	4.30876	6.48592	protein_coding	0.945449
		ENSMUSG00000090641	Zfp712	13:67038593-67061170	0.567493	0.87845	1.57812	protein_coding	1.47553
		ENSMUSG00000051037	Zfp455	13:67194505-67209298	1.33526	1.82863	2.46006	protein_coding	0.881573
		ENSMUSG00000069206	Zfp874a	13:67424548-67451624	2.70818	2.5624	4.27722	protein_coding	0.65935
		ENSMUSG00000100235	Gm28557	13:67069398-67108604	3.39848	2.21219	4.24253	protein_coding	0.320035
		ENSMUSG00000059839	Zfp874b	13:67471513-67484225	2.933	1.91264	3.61297	protein_coding	0.300808
		ENSMUSG00000021519	Mterf3	13:66906967-66933088	27.7583	24	29.4077	protein_coding	0.0832747
		ENSMUSG00000095432	Zfp748	13:67538640-67553138	2.42017	3.14361	3.82318	protein_coding	0.659665
		ENSMUSG00000071291	Zfp58	13:67490166-67500555	3.49293	2.75288	4.18176	protein_coding	0.259673
		ENSMUSG00000058093	Zfp729b	13:67589442-67609707	3.04037	3.52387	4.57881	protein_coding	0.590726
		ENSMUSG00000021510	Zfp729a	13:67617000-67637791	1.97595	2.55739	2.91196	protein_coding	0.559444
		ENSMUSG00000057842	Zfp595	13:67312997-67332560	2.15326	2.16761	3.52215	protein_coding	0.709934
		ENSMUSG00000098905	Zfp953	13:67339306-67360605	1.27836	1.51147	2.28944	protein_coding	0.840701
		ENSMUSG00000078995	Zfp456	13:67362112-67375810	1.85115	1.92853	2.03387	protein_coding	0.135806
		ENSMUSG00000058331	Zfp85	13:67747799-67755228	0.967757	1.6395	1.85806	protein_coding	0.94108
		ENSMUSG00000090659	Zfp493	13:67779753-67792512	0.605387	0.281507	1.18429	protein_coding	0.968093
		ENSMUSG00000052981	Ube2ql1	13:69702834-69739897	0.0700822	0.546513	3.44952	protein_coding	5.6212
		ENSMUSG00000034525	Ice1	13:70588688-70637634	6.46429	8.34517	9.21851	protein_coding	0.512042
		ENSMUSG00000057649	Brd9	13:73937837-73960894	15.1233	15.521	19.5965	protein_coding	0.373823
		ENSMUSG00000021608	Lpcat1	13:73467196-73516422	8.06013	8.17701	8.32857	protein_coding	0.0472657
		ENSMUSG00000069184	Zfp72	13:74371425-74376566	1.03405	1.0174	1.30178	protein_coding	0.33218
		ENSMUSG00000021573	Tppp	13:74009406-74035753	0.118316	3.73792	5.8904	protein_coding	5.63765
		ENSMUSG00000069208	Zfp825	13:74480053-74493970	3.09021	3.21748	3.27229	protein_coding	0.0825957
		ENSMUSG00000021583	Erap1	13:74639871-74691875	19.6343	25.4929	26.9979	protein_coding	0.459471
		ENSMUSG00000021585	Cast	13:74694285-74807921	29.2451	41.8295	60.9979	protein_coding	1.06056
		ENSMUSG00000021592	Arsk	13:76060421-76098660	5.81584	6.64995	10.9635	protein_coding	0.914649
		ENSMUSG00000064138	Fam172a	13:77708689-78166238	7.92932	10.5137	11.4068	protein_coding	0.524625
		ENSMUSG00000021596	Mctp1	13:76384534-77031810	7.32973	3.35189	9.45784	protein_coding	0.367751
		ENSMUSG00000035840	Lysmd3	13:81657805-81671888	3.03946	5.14759	8.56376	protein_coding	1.49443
		ENSMUSG00000051098	Mblac2	13:81711416-81753275	1.05918	1.15637	1.5295	protein_coding	0.530112
		ENSMUSG00000035834	Polr3g	13:81673842-81711013	1.21528	1.21102	1.51429	protein_coding	0.317353
		ENSMUSG00000021549	Rasa1	13:85214779-85289029	19.0214	18.3142	25.2428	protein_coding	0.408249
		ENSMUSG00000034334	Fam151b	13:92449621-92484031	3.49364	4.55666	6.22858	protein_coding	0.834172
		ENSMUSG00000005583	Mef2c	13:83504033-83667080	3.10594	8.37486	10.2492	protein_coding	1.72241
		ENSMUSG00000021704	Mtx3	13:92844786-92858230	1.91539	2.63954	2.9608	protein_coding	0.628349
		ENSMUSG00000042015	Wdr41	13:94976343-95023314	16.189	15.8938	20.948	protein_coding	0.371799
		ENSMUSG00000021676	Iqgap2	13:95627176-95891922	6.01648	22.2144	28.5418	protein_coding	2.24608
		ENSMUSG00000060739	Nsa2	13:97129426-97137926	6.47158	8.09019	11.7054	protein_coding	0.854984
		ENSMUSG00000021669	Col4a3bp	13:96542617-96640167	9.71803	13.44	17.9929	protein_coding	0.888692
		ENSMUSG00000041685	Fcho2	13:98723406-98815449	12.9816	18.1466	30.6437	protein_coding	1.23912
		ENSMUSG00000071203	Naip5	13:100211738-100246323	6.91251	15.0529	28.6624	protein_coding	2.05188
		ENSMUSG00000021640	Naip1	13:100407769-100446406	8.04769	7.75416	15.3657	protein_coding	0.933067
		ENSMUSG00000021665	Hexb	13:97176331-97198357	78.6534	154.22	177.547	protein_coding	1.17462
		ENSMUSG00000078942	Naip6	13:100281120-100317674	2.63186	10.4128	19.2529	protein_coding	2.87092
		ENSMUSG00000021638	Ocln	13:100496506-100552718	2.40995	2.14742	11.8526	protein_coding	2.29813
		ENSMUSG00000009470	Tnpo1	13:98839018-98926384	12.5653	14.2865	21.5873	protein_coding	0.780738
		ENSMUSG00000021710	Nln	13:104023438-104109614	11.3853	11.7828	12.3054	protein_coding	0.112119
		ENSMUSG00000049658	Bdp1	13:100017993-100104070	5.30796	5.0002	6.44919	protein_coding	0.28096
		ENSMUSG00000032846	Zswim6	13:107724617-107890064	6.97293	10.9583	18.4528	protein_coding	1.404
		ENSMUSG00000046006	Gapt	13:110352614-110357172	1.52877	5.83824	7.19645	protein_coding	2.23491
		ENSMUSG00000021694	Ercc8	13:108158730-108195364	2.9958	2.68748	3.11863	protein_coding	0.0579711
		ENSMUSG00000042590	Ipo11	13:106794438-106936958	10.9367	18.8741	37.437	protein_coding	1.77529
		ENSMUSG00000021624	Cd180	13:102693557-102739629	19.5875	50.6072	68.6426	protein_coding	1.80917
		ENSMUSG00000021693	Kif2a	13:106958995-107022126	7.8497	7.65327	9.10703	protein_coding	0.214343
		ENSMUSG00000047789	Slc38a9	13:112660765-112738743	1.84716	1.82746	3.34098	protein_coding	0.854963
		ENSMUSG00000042348	Arl15	13:113794504-114157461	2.41235	3.5385	5.0564	protein_coding	1.06767
		ENSMUSG00000062822	4833420G17Rik	13:119462758-119486117	12.1676	14.3246	19.9982	protein_coding	0.716826
		ENSMUSG00000094870	Zfp131	13:119765186-119790805	9.6175	9.51104	9.78981	protein_coding	0.0256189
		ENSMUSG00000025278	Flnb	14:7817956-7951588	20.9044	135.698	236.338	protein_coding	3.49897
		ENSMUSG00000033111	3830406C13Rik	14:12284208-12303231	8.43522	7.25435	9.6145	protein_coding	0.188786
		ENSMUSG00000021756	Il6st	13:112464069-112510086	27.8095	46.7891	56.9093	protein_coding	1.03309
		ENSMUSG00000021738	Atxn7	14:14012490-14107296	4.3219	5.14791	7.74474	protein_coding	0.841551
		ENSMUSG00000021786	Oxsm	14:16238655-16249808	6.97719	6.80159	7.98403	protein_coding	0.194471
		ENSMUSG00000017485	Top2b	14:16365178-16430787	27.8187	26.7173	34.3368	protein_coding	0.303701
		ENSMUSG00000043004	Gng2	14:19872558-19977627	27.7655	24.4312	30.7986	protein_coding	0.149571
		ENSMUSG00000021779	Thrb	14:17660959-18038088	0.495699	1.32975	1.66664	protein_coding	1.74941
		ENSMUSG00000039308	Ndst2	14:20723738-20730327	27.1925	34.0351	37.4821	protein_coding	0.462993
		ENSMUSG00000039367	Sec24c	14:20674320-20694850	45.4828	41.296	46.3318	protein_coding	0.0266817
		ENSMUSG00000039357	Fut11	14:20694967-20700197	9.94202	8.88065	13.1931	protein_coding	0.408173
		ENSMUSG00000012405	Rpl15	14:18267822-18271391	17.8087	16.9147	18.6864	protein_coding	0.0694064
		ENSMUSG00000021774	Ube2e1	14:18282721-18331859	25.6494	26.8846	28.8899	protein_coding	0.17164
		ENSMUSG00000025280	Polr3a	14:24448693-24487046	5.08055	5.14895	5.3378	protein_coding	0.0712606
		ENSMUSG00000021816	Ppp3cb	14:20499363-20546573	16.4033	18.3038	23.0229	protein_coding	0.489083
		ENSMUSG00000025290	Rps24	14:24490680-24496146	200.515	258.875	317.446	protein_coding	0.662801
		ENSMUSG00000021824	Ap3m1	14:21031441-21052508	12.3254	12.9354	16.5038	protein_coding	0.421164
		ENSMUSG00000055538	Zcchc24	14:25711641-25769039	9.57482	21.8253	39.9966	protein_coding	2.06256
		ENSMUSG00000021879	Dnah12	14:26831300-26891703	0.0945537	3.80448	9.60723	protein_coding	6.66684
		ENSMUSG00000021898	Asb14	14:26894556-26915258	0	0.600056	1.47614	protein_coding	999
		ENSMUSG00000021879	Dnah12	14:26693273-26816334	0.0212854	0.471807	1.78725	protein_coding	6.39173
		ENSMUSG00000021895	Arhgef3	14:27238038-27403904	15.997	41.7653	79.0253	protein_coding	2.30451
		ENSMUSG00000040760	Appl1	14:26918987-26971232	5.90771	5.10249	7.90939	protein_coding	0.420967
		ENSMUSG00000040818	Dennd6a	14:26579560-26634322	5.32439	8.20496	9.26846	protein_coding	0.799713
		ENSMUSG00000040651	Fam208a	14:27428846-27483552	5.4808	6.04717	7.01953	protein_coding	0.356988
		ENSMUSG00000046753	Ccdc66	14:27482411-27508460	2.78972	2.83729	2.96408	protein_coding	0.0874641
		ENSMUSG00000021962	Dcp1a	14:30479564-30527056	6.06814	5.81147	6.288	protein_coding	0.0513468
		ENSMUSG00000040640	Erc2	14:27622427-28478537	0.468423	1.17241	2.11861	protein_coding	2.17723
		ENSMUSG00000021916	Glt8d1	14:31001392-31012441	19.3435	17.4294	20.4105	protein_coding	0.0774627
		ENSMUSG00000021870	Slmap	14:26413167-26534931	18.3812	22.359	23.2906	protein_coding	0.341517
		ENSMUSG00000021893	Capn7	14:31336637-31371986	15.7546	14.2309	18.2729	protein_coding	0.213932
		ENSMUSG00000021892	Sh3bp5	14:31359879-31436078	27.0118	37.8277	40.8115	protein_coding	0.595386
		ENSMUSG00000054051	Ercc6	14:32513520-32580989	1.92768	2.10822	2.5231	protein_coding	0.388332
		ENSMUSG00000021794	Glud1	14:34310726-34345144	83.5662	101.492	137.443	protein_coding	0.717842
		ENSMUSG00000037824	Tspan14	14:40906444-40966807	45.5616	86.1645	130.079	protein_coding	1.5135
		ENSMUSG00000072596	Ear2	14:44102653-44103534	0.272569	13.8646	20.8869	protein_coding	6.25983
		ENSMUSG00000051506	Wdfy4	14:32959546-33185508	16.2556	18.2354	28.8218	protein_coding	0.826224
		ENSMUSG00000021910	Nisch	14:31170929-31216946	129.51	125.224	148.373	protein_coding	0.196165
		ENSMUSG00000021830	Txndc16	14:45134447-45220328	4.27141	4.82663	10.4783	protein_coding	1.29462
		ENSMUSG00000062014	Gmfb	14:46808148-46822242	33.116	21.7224	37.2279	protein_coding	0.168856
		ENSMUSG00000048379	Socs4	14:47276930-47296098	4.61042	5.11672	7.22447	protein_coding	0.647994
		ENSMUSG00000021840	Mapk1ip1l	14:47298313-47323204	10.0855	11.4916	12.6003	protein_coding	0.321175
		ENSMUSG00000021846	Peli2	14:48120868-48260883	4.61382	2.11702	5.76626	protein_coding	0.321674
		ENSMUSG00000006288	Ttc5	14:50765414-50785518	9.74587	11.9311	13.7104	protein_coding	0.492408
		ENSMUSG00000036023	Parp2	14:50807945-50821300	17.7985	18.4322	23.6138	protein_coding	0.407875
		ENSMUSG00000036339	Tmem260	14:48446127-48515135	5.74526	8.32561	9.9572	protein_coding	0.793368
		ENSMUSG00000006281	Tep1	14:50824061-50870560	9.45357	19.1326	24.0381	protein_coding	1.34639
		ENSMUSG00000061244	Exoc5	14:49012145-49066653	15.3196	17.2141	19.7804	protein_coding	0.368693
		ENSMUSG00000006289	Osgep	14:50906477-50924893	24.7445	23.8724	25.2391	protein_coding	0.0285526
		ENSMUSG00000035953	Tmem55b	14:50926069-50930856	64.7822	58.2091	70.8465	protein_coding	0.129099
		ENSMUSG00000016831	Tox4	14:52279145-52296391	13.1003	12.7288	13.2152	protein_coding	0.0125984
		ENSMUSG00000022159	Rab2b	14:52261758-52279545	6.35159	5.07673	13.4808	protein_coding	1.08572
		ENSMUSG00000000959	Oxa1l	14:54360840-54369673	21.7214	26.7071	28.6319	protein_coding	0.398506
		ENSMUSG00000022199	Slc22a17	14:54906726-54913132	11.7203	5.87113	20.8095	protein_coding	0.828233
		ENSMUSG00000002324	Rec8	14:55618036-55625395	0.335141	0.750619	1.00749	protein_coding	1.58793
		ENSMUSG00000022220	Adcy4	14:55769057-55784042	0.157787	4.01562	7.72496	protein_coding	5.61348
		ENSMUSG00000047153	Khnyn	14:55884968-55896781	7.98941	11.0809	14.0126	protein_coding	0.810564
		ENSMUSG00000021947	Cryl1	14:57275033-57398483	23.5617	119.004	184.059	protein_coding	2.96565
		ENSMUSG00000021945	Zmym2	14:56887794-56962579	6.41114	6.45816	8.9166	protein_coding	0.475913
		ENSMUSG00000040123	Zmym5	14:56790584-56811716	7.8262	7.81249	9.74204	protein_coding	0.315912
		ENSMUSG00000021969	Zdhhc20	14:57832701-57890262	15.4638	18.3593	27.4282	protein_coding	0.826765
		ENSMUSG00000021974	Fgf9	14:58070546-58112337	0.128506	1.02438	1.89186	protein_coding	3.8799
		ENSMUSG00000021963	Sap18	14:57798179-57804980	6.09577	5.81033	6.66863	protein_coding	0.129582
		ENSMUSG00000063895	Nupl1	14:60219203-60251507	10.706	11.5052	12.7436	protein_coding	0.251353
		ENSMUSG00000043157	Arl11	14:61309752-61311936	20.7667	17.1196	25.1003	protein_coding	0.273433
		ENSMUSG00000053754	Chd8	14:52198150-52257723	16.5595	24.1331	26.1629	protein_coding	0.659863
		ENSMUSG00000035469	Rcbtb1	14:59201208-59237265	7.36107	8.61318	9.56612	protein_coding	0.378018
		ENSMUSG00000014547	Wdfy2	14:62837689-62956886	6.59207	6.77782	10.4852	protein_coding	0.669551
		ENSMUSG00000035161	Ints6	14:62676329-62761112	2.82238	3.71115	4.64871	protein_coding	0.719918
		ENSMUSG00000014453	Blk	14:63372836-63417187	4.62572	1.10577	9.18729	protein_coding	0.989961
		ENSMUSG00000063060	Sox7	14:63943673-63950732	0.325598	4.157	6.67737	protein_coding	4.35812
		ENSMUSG00000054733	Msra	14:64122624-64455903	22.397	17.3789	25.2062	protein_coding	0.170473
		ENSMUSG00000034522	Zfp395	14:65358675-65398930	2.79106	17.027	22.9891	protein_coding	3.04206
		ENSMUSG00000015812	Gnrh1	14:67745228-67749435	1.97507	2.35599	5.30319	protein_coding	1.42496
		ENSMUSG00000021972	Hmbox1	14:64811599-64949871	11.4081	15.8818	20.6851	protein_coding	0.858533
		ENSMUSG00000034327	Kctd9	14:67715936-67742310	6.91387	19.9094	24.6636	protein_coding	1.83482
		ENSMUSG00000022051	Bnip3l	14:66985238-67008877	23.8232	22.9183	31.1689	protein_coding	0.38774
		ENSMUSG00000033712	Ccar2	14:70138176-70153811	13.4229	15.3738	16.8317	protein_coding	0.326484
		ENSMUSG00000022090	Pdlim2	14:70164217-70177681	20.4604	58.9074	92.8385	protein_coding	2.18189
		ENSMUSG00000022103	Gfra2	14:70890129-70979838	1.6586	0.6785	2.06389	protein_coding	0.3154
		ENSMUSG00000022096	Hr	14:70552211-70573548	3.17446	1.30483	3.69917	protein_coding	0.22069
		ENSMUSG00000022105	Rb1	14:73183672-73325822	10.7884	11.2156	11.445	protein_coding	0.0852365
		ENSMUSG00000033487	Fndc3a	14:72537945-72710003	19.0103	21.5598	29.7629	protein_coding	0.646734
		ENSMUSG00000034893	Cog3	14:75702350-75754493	10.0184	11.3996	12.1439	protein_coding	0.27758
		ENSMUSG00000022100	Xpo7	14:70654245-70766628	3.57654	4.86938	5.1939	protein_coding	0.538254
		ENSMUSG00000043881	Kbtbd7	14:79426510-79431039	1.97815	2.23058	2.40566	protein_coding	0.282281
		ENSMUSG00000036461	Elf1	14:79481193-79582476	14.607	22.4192	27.1836	protein_coding	0.896077
		ENSMUSG00000022020	Naa16	14:79334203-79390778	4.36149	4.19714	5.67983	protein_coding	0.381027
		ENSMUSG00000022120	Rnf219	14:104477533-104522666	2.42447	2.59715	3.12419	protein_coding	0.365813
		ENSMUSG00000022122	Ednrb	14:103814624-103844173	103.256	140.806	373.304	protein_coding	1.85413
		ENSMUSG00000022124	Fbxl3	14:103080238-103099566	23.0452	25.826	30.8382	protein_coding	0.420252
		ENSMUSG00000022119	Rbm26	14:105106750-105177327	10.5121	13.5055	14.2253	protein_coding	0.436408
		ENSMUSG00000060126	Tpt1	14:75845092-75848525	74.3627	114.518	151.732	protein_coding	1.02887
		ENSMUSG00000022132	Cldn10	14:118787907-118875489	0.180749	3.01705	5.86052	protein_coding	5.01897
		ENSMUSG00000022136	Dnajc3	14:118937931-118981702	35.766	42.9588	50.7171	protein_coding	0.503883
		ENSMUSG00000063410	Stk24	14:121286342-121379334	43.653	67.1257	89.3949	protein_coding	1.03411
		ENSMUSG00000051212	Gpr183	14:121952330-121965193	2.62744	1.11267	5.91077	protein_coding	1.16969
		ENSMUSG00000025544	Tm9sf2	14:122107037-122159604	57.5009	62.4401	73.533	protein_coding	0.354807
		ENSMUSG00000041650	Pcca	14:122534323-122891100	24.4159	22.119	24.953	protein_coding	0.0313923
		ENSMUSG00000041849	Card6	15:5095980-5108539	0.897698	1.25237	1.93487	protein_coding	1.10793
		ENSMUSG00000022148	Fyb	15:6579870-6663313	76.3114	48.5421	85.8093	protein_coding	0.169235
		ENSMUSG00000022141	Nipbl	15:8291224-8444463	7.76453	13.5031	15.5164	protein_coding	0.998823
		ENSMUSG00000064373	Sepp1	15:3268546-3280508	3266.49	17666.3	27827.1	protein_coding	3.09068
		ENSMUSG00000097221	1810049J17Rik	15:12321437-12321899	1.54975	1.34556	1.84812	protein_coding	0.254023
		ENSMUSG00000022265	Ank	15:27466676-27594909	13.1323	54.1635	111.779	protein_coding	3.08946
		ENSMUSG00000022236	Ropn1l	15:31441209-31453689	2.34007	2.23095	2.78714	protein_coding	0.252234
		ENSMUSG00000037617	Spag1	15:36179367-36235610	1.13652	1.23685	1.53687	protein_coding	0.435372
		ENSMUSG00000072618	Gm10384	15:36870500-36879816	0.399113	0.908856	3.38146	protein_coding	3.08278
		ENSMUSG00000022237	Ankrd33b	15:31291478-31367759	8.47781	9.20346	27.3495	protein_coding	1.68975
		ENSMUSG00000022283	Pabpc1	15:36595660-36608973	251.759	402.821	446.211	protein_coding	0.825683
		ENSMUSG00000037465	Klf10	15:38294412-38300707	23.1306	39.4818	53.0062	protein_coding	1.19636
		ENSMUSG00000022336	Eif3e	15:43250039-43282736	56.8164	74.6144	87.7384	protein_coding	0.626901
		ENSMUSG00000060429	Sntb1	15:55638842-55906949	0.25236	0.777527	1.21107	protein_coding	2.26273
		ENSMUSG00000022365	Derl1	15:57869501-57892418	46.3353	71.3642	98.3205	protein_coding	1.08538
		ENSMUSG00000071757	Zhx2	15:57694664-57839832	5.76665	5.52601	6.1227	protein_coding	0.0864345
		ENSMUSG00000022419	Deptor	15:55112316-55259271	2.87428	5.9601	7.43093	protein_coding	1.37034
		ENSMUSG00000037119	Fam91a1	15:58415467-58457801	20.3546	36.8112	45.8875	protein_coding	1.17275
		ENSMUSG00000022378	Fam49b	15:63929096-64060448	89.0243	95.096	126.671	protein_coding	0.508815
[truncated: 460 more rows]
