# Supplementary material for: Tumor derived UBR5 promotes ovarian cancer growth and metastasis through inducing immunosuppressive macrophages
Source: Nat Commun. 2020 Dec 8;11:6298. doi: 10.1038/s41467-020-20140-0 (PMC7722725; doi:10.1038/s41467-020-20140-0)
Supplement: Supplementary file 7 — Source data [file 41467_2020_20140_MOESM7_ESM.xlsx]

## Sheet: Figure1
Figure 1a and Supplementary Fig.2c
Anti-UBR5 (Novus bio,NB100-1591)						Anti-GAPDH (Santa Cruz,sc-25778)
Figure 1c					Figure 1d	Lung			Liver
	Parameter 1	Parameter 2	Parameter 3			Parameter 1	Parameter 2	Parameter 3	Parameter 1	Parameter 2	Parameter 3
ID8/GFP 30d	6.9	6.8	4.4		ID8/GFP 30d	32	22	20	3	7	5
ID8/Ubr5-/- 30d	15.2	16.2	13.1		ID8/Ubr5-/- 30d	5	3	8	0	0	0
ID8/GFP 60d	1.62	1.52	3.52		ID8/GFP 60d	241	200	191	20	25	40
ID8/Ubr5-/- 60d	13.2	12.9	8.9		ID8/Ubr5-/- 60d	7	10	15	1	0	2
Figure 1e
Anti-beta-catenin (Cell signaling,9562)
Anti-cytokeratin 18 (Santa Cruz,sc-51582 )							Anti-GAPDH (Santa Cruz,sc-25778)
Anti-ZEB1 (Novus bio,NBP1-05987)					Anti-ZEB2 (Santa Cruz,sc-48789)				Anti-Vimentin (Santa Cruz,sc-6260)
Figure 1f									Figure 1h
	Parameter 1	Parameter 2	Parameter 3	Parameter 4	Parameter 5				ID8/GFP	Parameter 1	57	1
ID8/GFP	191.455	324.576	148.104	221.804	316.894					Parameter 2	57	1
ID8/Ubr5-/-	2	3.24	3.078	3.078	3.24					Parameter 3	57	1
										Parameter 4	57	1
Figure 1g		Parameter 1	Parameter 2	Parameter 3	Parameter 4	Parameter 5	Parameter 6			Parameter 5	57	1
ID8/GFP	Peritoneum	69	82	63	58	55	72			Parameter 6	57	1
	omentum	93	90	91	77	90	66			Parameter 7	57	1
	Mesentery	45	40	36	29	34	32			Parameter 8	59	1
	Diaphragm	70	85	72	40	48	80			Parameter 9	64	1
ID8/Ubr5-/-	Peritoneum	0	0	0	0	0	0			Parameter 10	64	1
	omentum	0	0	0	0	0	0			Parameter 11	69	1
	Mesentery	0	0	0	0	0	0			Parameter 12	69	1
	Diaphragm	0	0	0	0	0	0			Parameter 13	69	1
										Parameter 14	72	1
Figure 1i										Parameter 15	72	1
		Parameter 1	Parameter 2	Parameter 3	Parameter 4	Parameter 5				Parameter 16	62	1
ID8/GFP	7 day	0.4	0.56	0.42	0.3	0.28				Parameter 17	72	1
	14 day	8.2	7.1	9	7.98	8.4				Parameter 18	57	1
	30 day	35	42	38	45.2	36				Parameter 19	60	1
ID8/Ubr5-/-	7 day	0.1	0.04	0.02	0.03	0.047				Parameter 20	60	1
	14 day	0.2	0.13	0.04	0.08	0.12				Parameter 21	63	1
	30 day	0.24	0.36	0.23	0.2	0.14				Parameter 22	70	1
									ID8/Ubr5-/-	Parameter 1	140		0
Figure 1j	Parameter 1	Parameter 2	Parameter 3	Parameter 4	Parameter 5	1.59376e-06				Parameter 2	140		0
ID8/GFP	6.5	7	6	6.8	5					Parameter 3	140		0
ID8/Ubr5-/-	0.9	0.5	0.8	1.8	0.5					Parameter 4	140		0
										Parameter 5	140		0
Figure 1k	Parameter 1	Parameter 2	Parameter 3	Parameter 4	Parameter 5					Parameter 6	140		0
ID8/GFP	38	40	45	49	30					Parameter 7	140		0
ID8/Ubr5-/-	9	5	4	6	1					Parameter 8	140		0
										Parameter 9	140		0
										Parameter 10	140		0
										Parameter 11	140		0
										Parameter 12	140		0
										Parameter 13	140		0
										Parameter 14	140		0
										Parameter 15	140		0
Figure 1l	Parameter 1	Parameter 2	Parameter 3	Parameter 4	Parameter 5	Parameter 6	Parameter 7	Parameter 8	Parameter 9	Parameter 10	Parameter11	Parameter 12	Parameter 13	Parameter 14	Parameter 15
ID8/GFP	33	33	42	44	47	47	53	53	54	54	57	57	63	63	69
ID8/Ubr5-/-	75	78	78	91	91	95	97	97	111	125(0)	125(0)	125(0)	125(0)	125(0)	125(0)
Figure 1m
Anti-UBR5 (Novus bio,NB100-1591)								Anti-GAPDH (Santa Cruz,sc-25778)
Figure 1n
	Parameter 1	Parameter 2	Parameter 3	Parameter 4
ID8/GFP	0.322	0.414	0.279	0.302	3.34135e-05
ID8/Ubr5-/-	0.0024	0.00178	0.00297	0.0064	1.81085e-06
ID8/Ubr5-/-+hUBR5	0.25	0.283	0.237	0.3
Figure 1o	Parameter 1	Parameter 2	Parameter 3	Parameter 4	Parameter 5	Parameter 6
ID8/GFP	33	33	47	47	54	54
ID8/Ubr5-/-	33	33	33	42	49	69
ID8/Ubr5-/-+hUBR5	91	95	95	125	125	125
Figure 1p	Parameter 1	Parameter 2	Parameter 3	Parameter 4	Parameter 5
PBS	1.119	1.264	0.978	1.032	0.899
siR-Ctrl	0.826	0.853	0.799	0.901	0.842
siR-Ubr5	0.429	0.303	0.295	0.321	0.384
Figure 1q	Parameter 1	Parameter 2	Parameter 3	Parameter 4	Parameter 5
PBS	44.34	36.67	30.56	40.12	27.56
siR-Ctrl	30.22	20.23	22.56	37.35	31.46
siR-Ubr5	18.93	8.35	6.23	6.05	4.02

## Sheet: Figure 2
	Figure 2a		Parameter 1	Parameter 2	Parameter 3	Parameter 4	Parameter 5
	7d	ID8/GFP	0.0403	0.059	0.0582	0.049	0.0503	1.67799e-05
		ID8/Ubr5-/-	0.091	0.0842	0.088	0.0853	0.0814
	14d	ID8/GFP	0.0436	0.0478	0.0394	0.044	0.0358
		ID8/Ubr5-/-	0.0551	0.0673	0.0424	0.03739	0.0371
	30d	ID8/GFP	0.0615	0.0432	0.0552	0.0444	0.0453
		ID8/Ubr5-/-	0.0577	0.0541	0.0602	0.05	0.0481
	Figure 2b		Parameter 1	Parameter 2	Parameter 3	Parameter 4	Parameter 5
	7d	ID8/GFP	0.0142	0.0224	0.0156	0.0185	0.0203	0.000238764
		ID8/Ubr5-/-	0.0304	0.0327	0.037	0.0294	0.0285
	14d	ID8/GFP	0.01	0.0142	0.0153	0.0135	0.0142
		ID8/Ubr5-/-	0.0197	0.0163	0.0152	0.0142	0.0158
	30d	ID8/GFP	0.0248	0.0174	0.0153	0.0188	0.0189
		ID8/Ubr5-/-	0.0128	0.0134	0.0154	0.0142	0.0148
	Figure 2c		Parameter 1	Parameter 2	Parameter 3	Parameter 4	Parameter 5
	7d	ID8/GFP	0.0721	0.082	0.0752	0.078	0.081
		ID8/Ubr5-/-	0.0834	0.0567	0.0601	0.0522	0.0612
	14d	ID8/GFP	0.097	0.0738	0.114	0.0601	0.0802
		ID8/Ubr5-/-	0.1108	0.058	0.069	0.072	0.0694
	30d	ID8/GFP	0.124	0.0892	0.119	0.1096	0.119
		ID8/Ubr5-/-	0.139	0.0902	0.107	0.11	0.0903
	Figure 2d		Parameter 1	Parameter 2	Parameter 3	Parameter 4	Parameter 5
	C57BL/6J	ID8/GFP	0.38	0.417	0.339	0.329	0.425
		ID8/Ubr5-/-	0.00254	0.00055	0.00247	0.00185333	0.00243
	Rag2-/-	ID8/GFP	0.365	0.172	0.2006	0.284	0.278
		ID8/Ubr5-/-	0.0243	0.0332	0.0287	0.0314	0.0249
	B6.129S2- Cd4atm1Mak/J	ID8/GFP	0.398	0.132	0.317	0.1654	0.387
		ID8/Ubr5-/-	0.0014	0.0019	0.0037	0.00233333	0.0035
	B6.129S2- Cd8atm1Mak/J	ID8/GFP	0.26	0.127	0.135	0.4286	0.1486
		ID8/Ubr5-/-	0.00127	0.0159	0.009	0.00872333	0.104
	Figure 2e		Parameter 1	Parameter 2	Parameter 3	Parameter 4	Parameter 5
		ID8/GFP	0.329	0.286	0.237	0.203	0.2581
		ID8/Ubr5-/-	0.0444	0.0864	0.134	0.072	0.0581
	Figure 2f		Parameter 1	Parameter 2	Parameter 3
		ID8/GFP	0.243	0.181	0.2397	0.00545152
		ID8/Ubr5-/-	0.0776	0.101	0.038
	Figure 2h		Parameter 1	Parameter 2	Parameter 3	Parameter 4	Parameter 5
	Individual	ID8/GFP	0.23	0.18	0.18	0.31	0.24
		ID8/Ubr5-/-	0.04	0.06	0.05	0.08	0.02
	Spheroid	ID8/GFP	0.13	0.185	0.16	0.15	0.11
		ID8/Ubr5-/-	0.045	0.06	0.05	0.07	0.03
	Figure 2i		Parameter 1	Parameter 2	Parameter 3	Parameter 4	Parameter 5
	Individual	ID8/GFP	0.21	0.28	0.26	0.3	0.22
		ID8/Ubr5-/-	0.036	0.06	0.045	0.05	0.032
	Spheroid	ID8/GFP	0.26	0.34	0.28	0.25	0.31
		ID8/Ubr5-/-	0.035	0.06	0.05	0.025	0.04

## Sheet: Figure 3
		Figure 3a	Parameter 1	Parameter 2	Parameter 3	Parameter 4	Parameter 5			Figure 3d
		ID8/GFP	0.372	0.311	0.345	0.336	0.345	9.56808e-06		ID8/GFP	59	1
		ID8/GFP+TAM	0.47	0.544	0.527	0.501	0.4856				60	1
		ID8/Ubr5-/-	0.001	0.0016	0.003	0.0024	0.002				60	1
		ID8/Ubr5-/-+TAM	0.353	0.362	0.324	0.323	0.34				62	1
											65	1
		Figure 3b	Parameter 1	Parameter 2	Parameter 3						65	1
		ID8/GFP	3	2	3.2					ID8/Ubr5-/-	85		1
		ID8/GFP+TAM	7.6	8	8.5						90		1
		ID8/Ubr5-/-	0.7	0.5	0.4						92		1
		ID8/Ubr5-/-+TAM	6	5.5	4.8						110		1
											120		1
		Figure 3e	Parameter 1	Parameter 2	Parameter 3	Parameter 4	Parameter 5				128		0
		ID8/GFP	0.285	0.364	0.34	0.328	0.327			ID8/Ubr5-/-+TAM	50			1
		ID8/GFP+LC	0.0056	0.0038	0.0051	0.0058	0.0053				50			1
		ID8/Ubr5-/-	0.0443	0.0566	0.0695	0.059	0.054				54			1
		ID8/Ubr5-/-+LC	0.0062	0.0057	0.0058	0.0066	0.0049				56			1
											57			1
		Figure 3f	Parameter 1	Parameter 2	Parameter 3	Parameter 4	Parameter 5				60			1
		ID8/GFP	0.3	0.42	0.288	0.296	0.242			ID8/GFP+TAM	40				1
		ID8/GFP+LC	0.102	0.156	0.128	0.168	0.104				40				1
		ID8/Ubr5-/-	0.0032	0.0066	0.0076	0.008	0.007				45				1
		ID8/Ubr5-/-+LC	0.00043	0.0008	0.0002	0.00053	0.0006				50				1
											50				1
		Figure 3i
	ID8/GFP	Parameter 1	37	1
		Parameter 2	39	1
		Parameter 3	45	1
		Parameter 4	45	1
		Parameter 5	53	1
	ID8/GFP+LC	Parameter 1	50		1
		Parameter 2	57		1
		Parameter 3	70		1
		Parameter 4	79		1
		Parameter 5	88		1
	ID8/Ubr5-/-	Parameter 1	86			1
		Parameter 2	96			1
		Parameter 3	110			1
		Parameter 4	120			1
		Parameter 5	150			1
	ID8/Ubr5-/-+LC	Parameter 1	110				1
		Parameter 2	120				1
		Parameter 3	160				0
		Parameter 4	160				0
		Parameter 5	160				0

## Sheet: Figure 4
			Figure 4a		Parameter 1	Parameter 2	Parameter 3	Parameter 4	Parameter 5
				ID8/GFP	127	140	102	110	146
				ID8/Ubr5-/-	55	62	60	57	48
			Figure 4d		Parameter 1	Parameter 2	Parameter 3
				ID8/GFP	34600	24700	36700
				ID8/Ubr5-/-	3600	1750	2900
			Figure 4e		Parameter 1	Parameter 2	Parameter 3
				ID8/GFP	0.6048	0.594	0.768
				ID8/Ubr5-/-	0.072	0.059	0.0648
			Figure 4g		Parameter 1	Parameter 2	Parameter 3
			Host tumors:ID8/GFP	Column 1	23.9	27.9	24
				Column 2	36.1	50.3	46
				Column 3	31	37.9	32
			Host tumors: ID8/Ubr5-/-	Column 1	0.42	0.78	0.21
				Column 2	38.5	41	44.3
				Column 3	19.2	9.8	6.2
			Figure 4h
			PBS	Parameter 1	43	1
				Parameter 2	43	1
				Parameter 3	45	1
				Parameter 4	45	1
				Parameter 5	39	1
			TAM (ID8/GFP)	Parameter 1	51		1
				Parameter 2	57		1
				Parameter 3	57		1
				Parameter 4	57		1
				Parameter 5	62		1
			TAM (ID8/Ubr5-/-)	Parameter 1	52			1
				Parameter 2	60			1
				Parameter 3	62			1
				Parameter 4	64			1
				Parameter 5	66			1

## Sheet: Figure 5
				Figure 5a		Parameter 1	Parameter 2	Parameter 3	Parameter 4	Parameter 5
				Relative area	ID8/GFP	1.011	0.945	1.066	1.004	0.988
					ID8/Ubr5-/-	0.31	0.24	0.23	0.37	0.26
				OD value	ID8/GFP	0.633	0.584	0.627	0.524	0.589
					ID8/Ubr5-/-	0.453	0.462	0.46	0.45	0.447
				Figure 5c		Parameter 1	Parameter 2	Parameter 3
					Column 1	1.204	0.907	1.021
					Column 2	0.989	0.899	1.102
					Column 3	0.574	0.505	0.745
					Column 4	0.724	0.517	0.64
				Figure 5d
				Anti-PARP (Cell Signaling)					Anti-GAPDH (Santa Cruz,sc-25778)
				Figure 5e		Parameter 1	Parameter 2	Parameter 3	Parameter 4	Parameter 5
				30d	ID8/GFP	25	23	18	18	22
					ID8/Ubr5-/-	18	23	27	30	35
				60d	ID8/GFP	45	36	40	25	31
					ID8/Ubr5-/-	22	40	35	30	46
				Figure 5f
				Anti-P53 (Santa Cruz)							Anti-GAPDH (Santa Cruz,sc-25778)
				Figure 5h		Parameter 1	Parameter 2	Parameter 3	Parameter 4	Parameter 5
				Relative area	ID8/GFP	1.023	1	1.014	1.098	1.2476
					ID8/GFP+siP53	1.125	1.104	0.994	1.15	1.0453
					ID8/Ubr5-/-	0.522	0.624	0.487	0.512	0.615
					ID8/Ubr5-/-+siP53	0.985	0.952	0.963	0.957	0.884
				OD value	ID8/GFP	0.573	0.536	0.6	0.591	0.614
					ID8/GFP+siP53	0.593	0.606	0.64	0.649	0.633
					ID8/Ubr5-/-	0.435	0.452	0.422	0.415	0.487
					ID8/Ubr5-/-+siP53	0.543	0.541	0.575	0.715	0.606
														Anti-beta-catenin (Cell signaling,9562)
				Figure 5i
				Anti-P53 (Santa Cruz)
				Anti-GAPDH (Santa Cruz,sc-25778)

## Sheet: Figure 6
				Figure 6b
					Parameter 1	Parameter 2	Parameter 3	Parameter 4	Parameter 5	Parameter 6
			CCL2		150	148	160	152	157	149
					92.5265	96.5055	107.945	94.1715	100	96.018
					29.001	25.3665	26.2465	27.67	28	25.8
					110	115	120	1013	114	124
			CSF-1		380	398	380.435	372.54	388	390
					306.866	292.041	277.293	294.171	300	316.018
					113.954	126.954	130.528	127.67	118	125.8
					208	215	210	217	209	214
				Figure 6c
			Anti-UBR5 (Novus bio,NB100-1591)						Anti-beta-catenin (Cell signaling,9562)
			Anti-beta-catenin (Santa Cruz)						Anti-GAPDH (Santa Cruz,sc-25778)
									Anti-HDAC1 (Santa Cruz)
				Figure 6d		Parameter 1	Parameter 2	Parameter 3	Parameter 4	Parameter 5
						487	473	443	451	462
						304	364	329	310	380
						169	142	158	172	150
						268	229	249	230	224
				Figure 6f		Parameter 1	Parameter 2	Parameter 3	Parameter 4				Figure 6k
						0.644	0.494	0.471	0.522	0.0206142			Parameter 1	34	1
						0.531	0.69	0.516	0.489	0.0191687			Parameter 2	34	1
						0.403	0.422	0.417	0.405				Parameter 3	34	1
						0.443	0.446	0.453	0.461				Parameter 4	35	1
													Parameter 5	35	1
													Parameter 1	37		1
													Parameter 2	40		1
													Parameter 3	40		1
				Figure 6g		Parameter 1	Parameter 2	Parameter 3	Parameter 4	Parameter 5			Parameter 4	54		1
						0.365	0.385	0.33	0.347	0.3925			Parameter 5	54		1
						0.2	0.175	0.165	0.194	0.179			Parameter 1	62			1
						0.027	0.015	0.0185	0.025	0.019			Parameter 2	75			1
						0.12	0.07	0.11	0.125	0.085			Parameter 3	75			1
													Parameter 4	86			1
				Figure 6h		Parameter 1	Parameter 2	Parameter 3	Parameter 4	Parameter 5			Parameter 5	95			1
						0.405	0.31	0.33	0.348333	0.3567			Parameter 1	90				1
						0.22	0.175	0.175	0.19	0.218			Parameter 2	100				1
						0.023	0.035	0.02	0.026	0.0333			Parameter 3	110				1
						0.13	0.09	0.11	0.11	0.108			Parameter 4	120				1
													Parameter 5	130				0

## Sheet: Figure 7
	Figure 7d
									Anti-CCL2 (Invitrogen)
		Anti-beta-catenin (Santa Cruz)
									Anti-UBR5 (Novus bio,NB100-1591)
	Anti-GAPDH (Santa Cruz,sc-25778)
	Figure 7e		Parameter 1	Parameter 2	Parameter 3	Parameter 4				Figure 7j
	30d	HOSEipC	46	46	38	40			SKOV3	Parameter 1	24	1
		ID8/GFP	62	65	75	68				Parameter 2	26	1
		ID8/Ubr5-/-	92	90	86	96				Parameter 3	26	1
										Parameter 4	26	1
	Figure 7g									Parameter 5	30	1
		Parameter 1	Parameter 2	Parameter 3	Parameter 4					Parameter 6	31	1
	SKOV3	30	20	22	35		0.0031492			Parameter 7	31	1
	SKOV3/UBR5-/-	10	4	12	6					Parameter 8	33	1
										Parameter 9	33	1
	Figure 7h		Parameter 1	Parameter 2	Parameter 3	Parameter 4	Parameter 5			Parameter 10	35	1
	Individual	SKOV3	14.2	12	15	18	13.6		SKOV3/UBR5-/-	Parameter 1	41		1
		SKOV3/UBR5-/-	3.5	2	2.5	4	2.2			Parameter 2	41		1
	Spheroid	SKOV3	24	19.5	21	18.7	25			Parameter 3	45		1
		SKOV3/UBR5-/-	9	8.5	9.5	8	11			Parameter 4	45		1
										Parameter 5	45		1
	Figure 7i		Parameter 1	Parameter 2	Parameter 3					Parameter 6	48		1
		SKOV3	0.405	0.4703	0.3893		0.00241387			Parameter 7	48		1
		SKOV3/UBR5-/-	0.251	0.206	0.198					Parameter 8	48		1
										Parameter 9	54		1
										Parameter 10	54		1
		Figure 7k
	SKOV3	Parameter 1	38	1
		Parameter 2	40	1
		Parameter 3	40	1
		Parameter 4	40	1
		Parameter 5	42	1
	SKOV3/UBR5-/-	Parameter 1	47		1
		Parameter 2	51		1
		Parameter 3	55		1
		Parameter 4	55		1
		Parameter 5	58		1
	SKOV3/UBR5-/-+TAM	Parameter 1	34			1
		Parameter 2	36			1
		Parameter 3	36			1
		Parameter 4	40			1
		Parameter 5	40			1

## Sheet: Figure 8
	Figure 8b
	Anti-PARP (Cell Signaling)						Anti-GAPDH (Santa Cruz,sc-25778)
	Figure 8c
	ID8/GFP+hUBR5	Parameter 1	35	1
		Parameter 2	35	1
		Parameter 3	35	1
		Parameter 4	36	1
		Parameter 5	36	1
	ID8/GFP	Parameter 1	46		1
		Parameter 2	46		1
		Parameter 3	49		1
		Parameter 4	52		1
		Parameter 5	52		1
		Parameter 6	54		1
	ID8/GFP+hUBR5+cisplatin	Parameter 1	48			1
		Parameter 2	52			1
		Parameter 3	52			1
		Parameter 4	54			1
		Parameter 5	56			1
		Parameter 6	68				1
	ID8/GFP+cisplatin	Parameter 1	70				1
		Parameter 2	76				1
		Parameter 3	76				1
		Parameter 4	76				1
		Parameter 5	80				1
		Parameter 6	82				1
	ID8/Ubr5-/-	Parameter 1	100					1
		Parameter 2	105					1
		Parameter 3	110					1
		Parameter 4	120					1
		Parameter 5	130					1
	ID8/Ubr5-/-+cisplatin	Parameter 1	240						0
		Parameter 2	240						0
		Parameter 3	240						0
		Parameter 4	240						0
		Parameter 5	240						0
	Figure 8d
			8d	14d	20d	26d	32d	38d	44d	47d	51d	54d	58d	61d	65d	69d	72d	76d	79d	83d	86d	90d	93d	97d	101d
		ID8/GFP+hUBR5	0.9	0.8	1.9	2.1	2.6	3.7	5.5	6.8
			1.1	1.2	2.6	3.1	3.4	5.2	6.2	7.6
			0.4	0.5	1.7	2.1	2.8	3.5	4.2	5.8
			0.7	0.8	2	2.7	3.3	4.6	5	6.4
			1.1	1.2	2.5	2.8	2.9	4.2	4.8	6.8
		ID8/GFP+hUBR5+cis	0.8	0.2	0.4	-0.5	-0.1	0	1.6	2.3	2.9	3.3	3.9	4.5	5
			0.7	0	0.5	-2	-1	-0.5	0.4	0.9	1.9	2.3	2.8	3.6	4.2	6
			0.8	0.26	0.8	-1.5	-1	-0.4	0.2	0.6	1.6	1.9	2.5	3.6	3.9	5.5
			0.7	-0.2	0.5	-1	-0.8	-0.2	0.5	1.2	2.6	3	3.8	4.6	6.2
			0.7	-0.2	0.6	-2	-1	-0.5	0	0.2	2.1	2.9	4.1	6.2
		ID8/GFP	0.84	1	2.6	2.8	2.8	4	3.7	4.7	5.2
			0.67	1.49	2.39	2.39	2.59	4.19	5.29	5.29	6.4
			0.9	0.2	0.9	1	0.6	2.2	2.7	3.4	3.9	4.6	5.9	6.9
			0.64	0.8	0.9	1.5	2.4	3.3	3.5	3.5	4.2	5.2	6.4
			0.72	0.7	1.7	2.1	2.2	2.5	2.8	3.3	3.9	4.2	5.3	6.3
		ID8/GFP+cis	1.3	-2	-0.9	-5	-3.5	-4.2	-1.8	-0.2	0.5	1	1.7	2.1	2.6	3.1	3.9	4.8	6
			0.9	-0.3	-0.1	-4.5	-3.7	-1.5	-1	-0.4	0.4	0.8	1.4	1.5	1.9	2.4	3	3.6	4.4
			0.2	0.6	0.1	0.7	0.3	0.1	0.2	0.2	0.9	1.4	2	2.1	2.5	3	3.9	4.5	5.1
			0.4	0.1	0.6	-3.1	-2.4	-0.2	0.6	0.5	1.2	1.8	2.1	2.2	2.8	3.6	4.5	6.2
			0.7	-0.4	1.3	0.8	1	-0.3	-0.1	1.1	1.1	1.5	1.7	1.98	2.4	2.9	3.6	4.5	4.8
		ID8/Ubr5-/-	0.9	0.7	1.2	1.6	1.5	1.3	1.3	1.7	2	2.8	2.7	2.7	2.8	2.8	3.2	3.3	3.5	4.5	4.6	4.7	4.8	7.3	12
			1.1	0.7	1.4	1.5	1.4	1.9	1	1.1	2	3	3.1	3.3	3.4	3.5	3.6	3.7	3.8	3.4	3.6	3.6	3.7	4	6
			0.8	0.8	1.6	1.2	1.7	1.7	2	2.8	3	3.4	3.6	3.7	3.9	3.9	3.9	4	4	3.5	3.6	3.8	3.9	4.2	4.2
			0.8	0.6	0.6	0.7	2	2.4	2.7	3.4	3.2	3.3	3.3	3.5	3.5	3.5	3.6	3.7	3.7	3.6	3.5	3.6	3.6	4	4.5
			1.4	0.8	2	2.1	1.6	1.8	2.2	2.3	2.4	2.6	2.8	3	3.2	3.3	3.3	3.2	3.3	3.5	3.6	3.5	3.6	3.8	3.8
		ID8/Ubr5-/-+cis	0.4	0.2	1	-2.4	-0.9	-3.2	-1.5	-1.2	-1	-0.6	-0.4	-0.3	0.8	1.4	1.8	2.4	2.8	3.2	3.5	3.5	3.6	4	4.1
			1.7	0.5	1.7	-0.5	0.7	-1	-1	-0.2	0	0.2	0.3	0.4	0.9	1.2	1.7	2.4	2.7	2.8	3	3	3	3.4	3.5
			-0.3	-0.2	0.6	-4	-1.9	-4.2	-2.5	-2	-1.2	-1	-0.6	-0.6	-0.2	0.2	0.8	1.6	1.9	2.3	2.6	3.4	3.5	3.7	3.7
			0	-0.5	0.2	-1.2	-0.2	-2	-2	-1.8	-1.4	-1	-0.4	-0.4	-0.1	0.1	0.8	1.9	2.2	2.4	2.8	2.8	2.8	3	3
			0.8	0.2	0.3	-4.1	-2.9	-4.8	-4	-3.2	-2	-1.8	-1.1	-0.8	-0.6	-0.2	0.2	0.8	1.6	2	2.7	2.7	2.7	3	3
		Figure 8e
		ID8/GFP	Parameter 1	46	1
			Parameter 2	51	1
			Parameter 3	51	1
			Parameter 4	51	1
			Parameter 5	51	1
			Parameter 6	38	1
			Parameter7	38	1
			Parameter 8	38	1
			Parameter 9	38	1
			Parameter 10	38	1
		ID8/GFP+anti-PD-1	Parameter 1	44		1
			Parameter 2	44		1
			Parameter 3	44		1
			Parameter 4	44		1
			Parameter 5	44		1
			Parameter 6	44		1
			Parameter7	44		1
			Parameter 8	44		1
			Parameter 9	44		1
			Parameter 10	44		1
		ID8/Ubr5-/-	Parameter 1	94			1
			Parameter 2	101			1
			Parameter 3	120			1
			Parameter 4	120			1
			Parameter 5	184			1
			Parameter 6	121			1
			Parameter7	130			1
			Parameter 8	130			1
			Parameter 9	137			1
			Parameter 10	137			1
		ID8/Ubr5-/-+anti-PD1	Parameter 1	94				1
			Parameter 2	101				1
			Parameter 3	231				0
			Parameter 4	231				0
			Parameter 5	231				0
			Parameter 6	137				1
			Parameter7	137				1
			Parameter 8	137				1
			Parameter 9	168				0
			Parameter 10	168				0
			Figure 8f
		ID8/GFP	Parameter 1	42	1
			Parameter 2	53	1
			Parameter 3	53	1
			Parameter 4	54	1
			Parameter 5	54	1
			Parameter 6	41	1
			Parameter7	41	1
			Parameter 8	41	1
			Parameter 9	41	1
			Parameter 10	41	1
		ID8/GFP+1928Z	Parameter 1	54		1
			Parameter 2	54		1
			Parameter 3	54		1
			Parameter 4	54		1
			Parameter 5	54		1
			Parameter 6	41		1
			Parameter7	41		1
			Parameter 8	41		1
			Parameter 9	41		1
			Parameter 10	47		1
		ID8/GFP+4H1128Z	Parameter 1	97			1
			Parameter 2	103			1
			Parameter 3	119			1
			Parameter 4	153			1
			Parameter 5	171			0
			Parameter 6	47			1
			Parameter7	48			1
			Parameter 8	171			0
		ID8/Ubr5-/-	Parameter 1	63				1
			Parameter 2	68				1
			Parameter 3	74				1
			Parameter 4	90				1
			Parameter 5	90				1
			Parameter 6	124				1
			Parameter7	124				1
			Parameter 8	140				1
			Parameter 9	153				1
			Parameter 10	153				1
		ID8/Ubr5-/-+1928Z	Parameter 1	76					1
			Parameter 2	80					1
			Parameter 3	80					1
			Parameter 4	89					1
			Parameter 5	124					1
			Parameter 6	140					1
			Parameter7	171					1
			Parameter 8	180					0
			Parameter 9	180					0
		ID8/Ubr5-/-+4H1128Z	Parameter 1	190						0
			Parameter 2	190						0
			Parameter 3	190						0
			Parameter 4	190						0
			Parameter 5	190						0
			Parameter 6	190						0
			Parameter7	190						0
			Parameter 8	190						0

## Sheet: Supplementary Fig2
	Supplementary Figure 2a
	Supplementary Figure 2b
			Parameter 1	Parameter 2	Parameter 3
		ID8	1.135	0.96	1
		ID8/GFP	1.132	1	0.963
		ID8/Ubr5-/- #1	0.029	0.018	0.009
		ID8/Ubr5-/- #2	0.014	0.008	0.0043
		ID8/Ubr5-/- #3	0.0186	0.0156	0.0164
	Supplementary Figure.2c
		Anti-UBR5 (Novus bio,NB100-1591)							Anti-GAPDH (Santa Cruz,sc-25778)
	Supplementary Figure.2d						Supplementary Figure 2e		Parameter 1	Parameter 2	Parameter 3	Parameter 4	Parameter 5
			Parameter 1	Parameter 2	Parameter 3			ID8/GFP	0.52	0.45	0.48	0.43	0.51
	0h	ID8/GFP	0.514	0.497	0.503			ID8/Ubr5-/-	0.293	0.251	0.228	0.248	0.302
		ID8/Ubr5-/- #1	0.518	0.522	0.52
		ID8/Ubr5-/- #2	0.494	0.502	0.504		Supplementary Figure 2f		Parameter 1	Parameter 2	Parameter 3	Parameter 4	Parameter 5
		ID8/Ubr5-/- #3	0.493	0.482	0.501			ID8/GFP	152	132	140	128	160
								ID8/Ubr5-/-	225	210	204	230	218
	24h	ID8/GFP	1.318	1.366	1.405
		ID8/Ubr5-/- #1	1.361	1.301	1.346		Supplementary Figure 2k		Parameter 1	Parameter 2	Parameter 3
		ID8/Ubr5-/- #2	1.302	1.207	1.238			ID8/GFP	1.274	1.209	1.198
		ID8/Ubr5-/- #3	1.269	1.206	1.247			ID8/Ubr5-/-	1.042	1.002	0.972
	48h	ID8/GFP	2.682	2.71	2.552		Supplementary Figure 2l		Parameter 1	Parameter 2	Parameter 3	Parameter 4	Parameter 5
		ID8/Ubr5-/- #1	2.633	2.374	2.503			ID8/GFP	59	45	55	51	48
		ID8/Ubr5-/- #2	2.58	2.457	2.519			ID8/Ubr5-/-	30	35	31	28	37
		ID8/Ubr5-/- #3	2.548	2.552	2.562
	72h	ID8/GFP	2.98	2.802	2.869
		ID8/Ubr5-/- #1	2.941	2.801	2.763
		ID8/Ubr5-/- #2	2.862	2.765	2.749
		ID8/Ubr5-/- #3	2.719	2.847	2.628

## Sheet: Supplementary Fig3
Supplementary Figure 3b		Parameter 1	Parameter 2	Parameter 3	Parameter 4	Parameter 5
	ID8/GFP	14.5	14	9.5	8.6	8.5
	ID8/Ubr5-/-	0	0	0	0	0
Supplementary Figure 3e
	1 week		2 week		3 week		4 week		5 week		6 week		7 week		8 week		9 week		10 week		11 week		12 week		13 week		14 week		15 weeks		16 weeks		16 weeks		17 weeks		17 weeks
	ID8/GFP	ID8/Ubr5-/-	ID8/GFP	ID8/Ubr5-/-	ID8/GFP	ID8/Ubr5-/-	ID8/GFP	ID8/Ubr5-/-	ID8/GFP	ID8/Ubr5-/-	ID8/GFP	ID8/Ubr5-/-	ID8/GFP	ID8/Ubr5-/-	ID8/GFP	ID8/Ubr5-/-	ID8/GFP	ID8/Ubr5-/-	ID8/GFP	ID8/Ubr5-/-	ID8/GFP	ID8/Ubr5-/-	ID8/GFP	ID8/Ubr5-/-	ID8/GFP	ID8/Ubr5-/-	ID8/GFP	ID8/Ubr5-/-	ID8/GFP	ID8/Ubr5-/-	ID8/GFP	ID8/Ubr5-/-	ID8/GFP	ID8/Ubr5-/-	ID8/GFP	ID8/Ubr5-/-	ID8/GFP	ID8/Ubr5-/-
Parameter 1	2.10526	0.510204	5.06316	2.55102	8.42105	3.06122	9.72973	8.63265	10.5263	9.18367	15.2632	9.89583	21.0526	11.1837	45.7389	11.2041	56.8539	11.6939		12.7551		13.2449		15.2653		17.1875		17.1875		17.6667		21.3542		23.4375		20.3125		22.3958
Parameter 2	1.12359	0.507614	4.49438	5.07614	2.80899	5.07614	9.04762	6.07614	9.05618	8.62944	12.427	11.9403	19.1685	13.7056	32.0588	16.2437	57.7114	16.736		17.2284		17.7208		18.736		19.408		20.398		19.9055		21.393		22.3881		22.3881		22.3881
Parameter 3	0	0.895735	4.47761	5.6872	6.46766	5.6872	8.29268	8.05687	10.4478	9.47867	15.4229	14	26.8657	11.8483	56.5025	18.0095	89.2157	20.8531		23.6398		24.1659		25.4834		33.9286		38.0952		41.0667		44.0476		44.0476		41.6667		44.6429
Parameter 4	1.47783	0.512821	4.98522	3.58974	1.47783	8.20513	10.7843	10.7436	13.7931	12.3077	24.1379	14.2873	49.2611	15.3846	31.5686	15.8974	51.3369	17.4359		17.4359		18.3333		19.9487		20.5746		22.232		21.442		23.7569		28.1768		22.0994		23.2044
Parameter 5	0	1.97044	5.18135	4.92611	6.73575	9.35961	11.33	10.3596	9.84456	13.3005	10.3627	14.3298	24.5078	11.33	30.7071	17.734		22.1675		22.734		23.197		23.6601		24.08		24.7539		23.084		24.3333		21.9895		20.9424		19.8953
Parameter 6	1.46341	0	3.41463	5.55556	9.7561	7.57576	11.7647	9.09091	14.1463	10.101	17.561	11.3514	21.9512	11.1111	33.832	12.974		14.6465		16.6465		17.6263		18.1515		17.2973		22.1622		22.169		25.4054		27.5676		21.0811		22.1622
Parameter 7	1.06952	0.492611	6.09091	3.94089	9.09091	9.35961	9.59596	13.8374	17.6471	19.2118	17.6471	19.8654	22.9947	17.197		23.6305		26.1084		26.2266		27.1527		27.1379		36.0577		39.9038		38.8		44.2308		46.6346		39.4231		38.4615
Parameter 8	0.5291	0.943396	2.5291	1.4717	4.2328	2.83019	10.2439	9.18868	6.34921	9.43396	13.2275	10.345	20.9894	9.90566		11.3208		12.0189		13.9057		15.0943		16.7358		17.1832		18.967		19.213		23.1482		25.6667		26.0265		26.9734
Parameter 9	0.952381	1.45631	4.7619	2.42719	6.19048	9.70874	11.2299	8.25243	11.9048	15.0485	16.1429	16.053	23.974	15.534		16.6214		17.0777		19.5631		23.301		24.0485		24.94		25.2233		24.836		26.9435		30.0032		29.9421		30.3254
Parameter 10	2.6178	2.60417	6.09843	6.8125	8.90052	12.5	9.5873	10.625	10.4712	10.9375	15.1832	11.853	24.0838	14.0625		13.5417		17.7083		19.5417		19.7917		20.8333		21.453		21.953		20.886		23.0667		25.4446		25.9324		26.2067
Parameter 11	0.743315	1.02083	0.534759	5.20833	2.13904	10.9375	7.14286	11.9792	10.1604	10.4167	20.3209	11.453	20.4651
Parameter 12	2.32558	1.02513	2.32558	2.01005	4.65116	5.02513	8.75916	9.06533	10.2326	9.54774	17.2093	10.045	24.0196
Parameter 13	1.96078	1.294	2.94118	5.34759	7.84314	9.09091	9.20856	11.1818	7.84314	11.7647	18.1373	12.436	20.653
Parameter 14	1.72414	1.653	5.09655	3.5	6.89655	7.5	8.04651	12	14.6552	13.5	14.9138	15.2766
Parameter 15	0.888889	1.81813	4.33333	2.97254	2.66667	5.18135	9.82353	11.9045	6.22222	12.1813	15.1111	12.967
Parameter 16	1.08108		3.78378		11.8919		9.91379		13.2432		32.973
Parameter 17	0		5		6.5		12.6667		13		23
Parameter 18	0.970874		5.09612		1.45631		11.8919		13.5922		14.7087
	1.16853	1.11363	4.23378	4.07177	6.00705	7.40657	9.94773	10.0663	11.2853	11.6696	17.4305	13.0732	24.6143	13.1263	38.4013	15.7177	63.7795	17.6446		18.9677		19.9628		21.0001		23.211		25.0876		24.9069		27.768		29.5356		26.9814		27.6656
	0.778579	0.692002	1.4213	1.57648	3.06916	2.84964	1.45773	1.98437	2.99007	2.79387	5.02082	2.66282	7.70116	2.39784	10.4736	3.72716	17.1911	4.46753		4.27355		4.3839		3.93823		6.79658		7.72624		8.18542		8.79027		8.72949		7.75972		8.03224
													0.000183127		1.84969e-05		2.66253e-06

[truncated: 8 more sheets: Supplementary Fig4, Supplementary Fig5, Supplementary Fig6, Supplementary Fig7, Supplementary Fig8, Supplementary Fig9a, Supplementary Table1, Supplementary Table 2]
